# Supplementary material for: Local Adaptation of Sun-Exposure-Dependent Gene Expression Regulation in Human Skin
Source: PLoS Genet. 2016 Oct 19;12(10):e1006382. doi: 10.1371/journal.pgen.1006382 (PMC5070784; doi:10.1371/journal.pgen.1006382)
Supplement: S1 Table — (XLS) [file pgen.1006382.s016.xls]

## Sheet: S1Table.txt
ensg	gene	baseMean	log2FoldChange	lfcSE	stat	pvalue	padj
ENSG00000225972.1	MTND1P23	7879.43	1.08165	0.182167	5.93767	2.89096e-09	3.1187e-08
ENSG00000237973.1	hsa-mir-6723	60377.9	1.11218	0.118386	9.3945	5.74908e-21	3.08144e-19
ENSG00000229344.1	RP5-857K21.7	6366.91	1.49238	0.127784	11.6789	1.63365e-31	3.04071e-29
ENSG00000204518.2	AADACL4	1.7407	-1.06439	0.206979	-5.14249	2.71114e-07	2.07975e-06
ENSG00000188984.7	AADACL3	270.241	-1.42821	0.210254	-6.79278	1.09991e-11	1.74957e-10
ENSG00000206652.1	RNU1-1	0.294893	-1.07836	0.209982	-5.13546	2.81461e-07	2.14854e-06
ENSG00000207005.1	RNU1-2	0.679599	-1.23908	0.192742	-6.42867	1.28727e-10	1.75316e-09
ENSG00000142619.4	PADI3	234.459	-1.14061	0.165823	-6.87846	6.05037e-12	1.00469e-10
ENSG00000272796.1	RP1-74M1.3	4.98399	-1.09321	0.149713	-7.302	2.83521e-13	5.7212e-12
ENSG00000269971.1	RP3-426I6.5	2.37837	-1.09648	0.12437	-8.81628	1.18322e-18	4.89676e-17
ENSG00000228477.1	RP3-342P20.2	380.654	-1.1323	0.0740687	-15.2871	9.32169e-53	8.1103e-50
ENSG00000200169.1	RNU5D-1	1.48225	-1.21115	0.194752	-6.21895	5.00499e-10	6.17364e-09
ENSG00000197587.6	DMBX1	10.3695	-1.62338	0.183972	-8.82408	1.10367e-18	4.58782e-17
ENSG00000213735.2	ANAPC10P1	3.41889	-1.10012	0.130172	-8.45127	2.88156e-17	9.79156e-16
ENSG00000235741.1	RP5-866L20.1	2.02736	-1.08396	0.164123	-6.60459	3.98625e-11	5.88995e-10
ENSG00000273338.1	RP11-386I14.4	24.2506	-1.04239	0.133721	-7.79528	6.42653e-15	1.64116e-13
ENSG00000016602.8	CLCA4	307.28	-1.06183	0.0950502	-11.1713	5.63735e-29	7.81128e-27
ENSG00000143032.7	BARHL2	0.900598	1.39466	0.204323	6.82576	8.74582e-12	1.41461e-10
ENSG00000231992.1	RP11-57H12.2	1.0917	-1.01803	0.192812	-5.27992	1.2924e-07	1.04634e-06
ENSG00000223656.1	HMGB3P10	11.1982	-1.10663	0.102753	-10.7697	4.78302e-27	5.38983e-25
ENSG00000162631.14	NTNG1	121.997	-1.04806	0.103411	-10.1348	3.86982e-24	3.10682e-22
ENSG00000224167.1	RP3-522D1.1	1.92371	1.18755	0.143335	8.28518	1.1793e-16	3.76772e-15
ENSG00000116882.10	HAO2	155.222	-1.29954	0.167727	-7.7479	9.34224e-15	2.32853e-13
ENSG00000203857.5	HSD3B1	92.4746	-1.52293	0.18871	-8.07024	7.01614e-16	2.04112e-14
ENSG00000235566.2	RP11-435B5.7	0.197038	1.17338	0.219318	5.35015	8.7882e-08	7.33075e-07
ENSG00000201699.1	RNU1-59P	1.49932	-1.1225	0.193043	-5.81478	6.07134e-09	6.14725e-08
ENSG00000201558.1	RNVU1-6	1.3876	-1.4434	0.20224	-7.13704	9.53625e-13	1.78743e-11
ENSG00000174827.9	PDZK1	83.8529	-1.2331	0.107302	-11.4919	1.44959e-30	2.38908e-28
ENSG00000230832.3	RP11-325P15.2	3.06267	-1.33585	0.185352	-7.20707	5.71692e-13	1.10533e-11
ENSG00000199879.1	RNU1-120P	1.80321	-1.05808	0.170253	-6.21472	5.1415e-10	6.33577e-09
ENSG00000236140.1	RP11-89F3.2	0.486582	-1.15676	0.206802	-5.59357	2.22453e-08	2.04683e-07
ENSG00000206737.1	RNVU1-18	0.637792	-1.17087	0.200879	-5.82871	5.58579e-09	5.69261e-08
ENSG00000203814.5	HIST2H2BF	179.29	-2.01711	0.126953	-15.8886	7.59604e-57	8.88072e-54
ENSG00000159450.8	TCHH	3803.47	-1.2404	0.177036	-7.00649	2.44376e-12	4.3207e-11
ENSG00000187173.3	LCE2A	1495.72	1.02153	0.106377	9.60296	7.76817e-22	4.74874e-20
ENSG00000233819.1	RP1-43O17.2	2.03794	1.06827	0.145067	7.36398	1.78507e-13	3.71636e-12
ENSG00000186226.7	LCE1E	1526.81	1.07282	0.125019	8.5813	9.38064e-18	3.42723e-16
ENSG00000196805.6	SPRR2B	507.424	1.11657	0.152151	7.33856	2.15906e-13	4.44795e-12
ENSG00000159516.8	SPRR2G	9878.28	1.55854	0.136378	11.4281	3.02747e-30	4.66106e-28
ENSG00000143627.13	PKLR	32.5066	-1.1939	0.129283	-9.23482	2.58722e-20	1.2923e-18
ENSG00000143297.14	FCRL5	6.48991	-1.0981	0.145485	-7.54782	4.42594e-14	1.00536e-12
ENSG00000173110.6	HSPA6	377.382	-1.16615	0.105189	-11.0862	1.46448e-28	1.96376e-26
ENSG00000007908.11	SELE	498.065	-1.08495	0.133283	-8.1402	3.94634e-16	1.18396e-14
ENSG00000007933.8	FMO3	252.747	1.37276	0.0723941	18.9623	3.497e-80	9.34498e-77
ENSG00000010932.11	FMO1	343.929	-1.10025	0.0743854	-14.7912	1.67011e-49	1.20158e-46
ENSG00000120332.11	TNN	379.084	-1.112	0.123517	-9.00277	2.20092e-19	9.86117e-18
ENSG00000116690.7	PRG4	706.881	2.24807	0.13342	16.8496	1.05598e-63	1.51948e-60
ENSG00000133063.11	CHIT1	21.6774	1.32641	0.134008	9.89798	4.24771e-23	3.03853e-21
ENSG00000162877.8	PM20D1	1381.07	-1.63383	0.175568	-9.30598	1.32768e-20	6.86418e-19
ENSG00000240754.1	RP11-38J22.6	1.97633	-1.04638	0.153249	-6.828	8.6107e-12	1.39396e-10
ENSG00000224260.2	RP1-272L16.1	7.37835	-1.03509	0.152474	-6.78864	1.13196e-11	1.79902e-10
ENSG00000162772.12	ATF3	9169.61	-1.59446	0.110206	-14.4679	1.93158e-47	1.24993e-44
ENSG00000264590.1	RN7SL512P	2.15396	-1.86394	0.185267	-10.0608	8.22981e-24	6.41445e-22
ENSG00000235862.2	RP11-338C15.5	19.18	-1.71234	0.149773	-11.4329	2.8646e-30	4.42853e-28
ENSG00000162771.6	FAM71A	21.5609	-1.69929	0.149491	-11.3672	6.09356e-30	9.19242e-28
ENSG00000238042.1	RP11-815M8.1	0.95065	1.02915	0.183254	5.61599	1.95445e-08	1.81394e-07
ENSG00000143768.7	LEFTY2	21.8268	1.17299	0.107573	10.9042	1.10087e-27	1.30334e-25
ENSG00000241475.1	RP4-781K5.5	4.09942	1.01531	0.120077	8.45554	2.77803e-17	9.45695e-16
ENSG00000215808.2	RP11-371I1.2	52.5942	1.53082	0.112596	13.5957	4.24861e-42	1.78594e-39
ENSG00000232057.1	AC093390.1	13.349	1.11289	0.118018	9.42986	4.1062e-21	2.26246e-19
ENSG00000115155.12	OTOF	48.3095	1.04276	0.0806631	12.9273	3.15509e-38	1.04459e-35
ENSG00000162949.12	CAPN13	27.7348	-1.07693	0.115158	-9.35176	8.62e-21	4.54854e-19
ENSG00000232046.2	AC007392.3	1.06518	-1.10265	0.145205	-7.59378	3.10706e-14	7.19761e-13
ENSG00000211598.2	IGKV4-1	5.73535	-1.0094	0.17453	-5.78353	7.31472e-09	7.26463e-08
ENSG00000241294.1	IGKV2-24	1.33121	-1.01633	0.191191	-5.31579	1.06197e-07	8.73388e-07
ENSG00000244116.1	IGKV2-28	1.56822	-1.21543	0.193029	-6.29661	3.04231e-10	3.87931e-09
ENSG00000243238.1	IGKV2-30	1.24616	-1.05974	0.209627	-5.05538	4.29541e-07	3.16526e-06
ENSG00000235584.2	AC008268.1	14.7043	-1.21846	0.150273	-8.10833	5.13203e-16	1.51539e-14
ENSG00000233639.1	AC018730.1	29.3641	1.04692	0.0748132	13.9938	1.70019e-44	8.59559e-42
ENSG00000269707.1	RP11-13J10.1	4.29465	1.67467	0.116134	14.4202	3.86496e-47	2.40993e-44
ENSG00000198914.2	POU3F3	179.478	1.64695	0.074398	22.1371	1.39025e-108	7.43028e-105
ENSG00000229743.2	AC018730.3	0.445873	1.1648	0.203875	5.71331	1.10801e-08	1.07197e-07
ENSG00000196228.2	SULT1C3	1.76304	-1.53555	0.208391	-7.36859	1.72438e-13	3.59402e-12
ENSG00000237223.2	SULT1C2P1	1.46091	-1.13923	0.203301	-5.60364	2.09892e-08	1.93649e-07
ENSG00000265451.1	RP11-204L24.2	7.10755	-1.41161	0.132192	-10.6785	1.28353e-26	1.35648e-24
ENSG00000264229.1	RNU4ATAC	2.94664	-1.19419	0.172404	-6.92671	4.30754e-12	7.34185e-11
ENSG00000182389.14	CACNB4	493.997	-1.00275	0.0695381	-14.4202	3.86397e-47	2.40993e-44
ENSG00000224675.1	AC009227.2	1.77663	1.13384	0.171788	6.60022	4.1056e-11	6.05674e-10
ENSG00000204335.3	SP5	294.413	1.06559	0.0901375	11.8219	3.00929e-32	5.98849e-30
ENSG00000231453.1	AC018470.4	83.4359	-1.25135	0.0864924	-14.4677	1.93777e-47	1.24993e-44
ENSG00000217236.1	SP9	0.505371	-2.15731	0.194853	-11.0715	1.72493e-28	2.28033e-26
ENSG00000144331.14	ZNF385B	108.305	-1.61151	0.0758047	-21.2588	2.73462e-100	9.30071e-97
ENSG00000163081.2	CCDC140	3.49913	-1.25508	0.114676	-10.9445	7.06112e-28	8.57697e-26
ENSG00000124003.9	MOGAT1	15.2533	-1.34361	0.185979	-7.22452	5.02892e-13	9.80927e-12
ENSG00000171951.4	SCG2	52.6351	1.73697	0.0981257	17.7015	4.08608e-70	7.64342e-67
ENSG00000233538.1	AC017104.2	1.02035	-1.16961	0.181089	-6.45878	1.05551e-10	1.46038e-09
ENSG00000206885.1	SNORA75	7.44943	-1.38422	0.0904246	-15.308	6.76434e-53	6.02541e-50
ENSG00000239202.2	RN7SL499P	0.288059	-1.12114	0.217206	-5.16165	2.44784e-07	1.8929e-06
ENSG00000163273.3	NPPC	12.5171	-1.0097	0.143854	-7.01891	2.23611e-12	3.9648e-11
ENSG00000222001.2	AC106876.2	18.9075	-1.10928	0.1841	-6.02541	1.68683e-09	1.90141e-08
ENSG00000242515.1	UGT1A10	3.15092	-1.07565	0.162002	-6.63972	3.1428e-11	4.70879e-10
ENSG00000185038.10	MROH2A	22.6189	1.28857	0.0993844	12.9656	1.91832e-38	6.4656e-36
ENSG00000157103.6	SLC6A1	215.583	-1.13678	0.0765351	-14.853	6.64803e-50	4.97432e-47
ENSG00000224080.1	UBE2FP1	41.6446	-1.02498	0.0788548	-12.9983	1.25081e-38	4.33289e-36
ENSG00000261786.1	RP4-555D20.2	64.4049	1.0268	0.095814	10.7166	8.50446e-27	9.24909e-25
ENSG00000229453.1	SPINK8	1.21778	-1.21742	0.206249	-5.90267	3.57659e-09	3.78521e-08
ENSG00000162267.8	ITIH3	129.934	1.16712	0.106193	10.9906	4.24117e-28	5.32451e-26
ENSG00000240964.2	RN7SL751P	2.2158	-1.21271	0.14034	-8.64124	5.56048e-18	2.12079e-16
ENSG00000113924.7	HGD	44.1407	-1.13273	0.119152	-9.50664	1.96927e-21	1.13914e-19
ENSG00000228252.4	COL6A4P2	26.6084	-1.38247	0.117227	-11.7932	4.23278e-32	8.16271e-30
ENSG00000172752.10	COL6A5	228.216	-1.18078	0.132866	-8.88698	6.27901e-19	2.69702e-17
ENSG00000240668.1	KRT8P36	7.60067	-1.17072	0.119887	-9.76518	1.58835e-22	1.04619e-20
ENSG00000174963.13	ZIC4	51.8867	3.75264	0.0822303	45.6358	0	0
ENSG00000241202.1	ZIC4-AS1	1.59309	2.92542	0.162816	17.9677	3.49192e-72	7.25776e-69
ENSG00000152977.5	ZIC1	121.525	3.64897	0.071583	50.9754	0	0
ENSG00000240216.3	CPHL1P	10.616	-1.38609	0.168268	-8.23738	1.76018e-16	5.4468e-15
ENSG00000244468.1	RP11-206M11.7	8.31338	-1.35257	0.139016	-9.72965	2.25377e-22	1.47152e-20
ENSG00000242908.2	RP11-454C18.2	1.75344	1.32717	0.186795	7.10496	1.20359e-12	2.21272e-11
ENSG00000223715.1	RP11-71G7.1	11.6798	-1.01193	0.154778	-6.53797	6.23605e-11	8.99395e-10
ENSG00000202502.1	RNA5SP151	0.533907	-1.01547	0.173916	-5.83885	5.25619e-09	5.38309e-08
ENSG00000221420.2	SNORA81	47.2025	-1.00336	0.066723	-15.0377	4.15933e-51	3.31083e-48
ENSG00000175920.11	DOK7	103.643	1.04272	0.094493	11.0348	2.59514e-28	3.3829e-26
ENSG00000249866.1	OR7E83P	3.20104	1.05487	0.13964	7.55423	4.21337e-14	9.59408e-13
ENSG00000183783.6	KCTD8	11.4774	1.07206	0.104834	10.2263	1.51255e-24	1.2745e-22
ENSG00000109158.6	GABRA4	44.2808	-1.02744	0.119034	-8.63148	6.05628e-18	2.29562e-16
ENSG00000250821.1	RP11-345F18.1	0.949001	-1.16125	0.211984	-5.47801	4.30147e-08	3.77426e-07
ENSG00000248590.2	GLDCP1	4.5699	-1.17029	0.181039	-6.46427	1.01786e-10	1.413e-09
ENSG00000251266.1	RP11-340A13.2	0.765942	1.70711	0.201854	8.45716	2.73974e-17	9.33507e-16
ENSG00000205682.2	RP11-798L4.1	3.02159	-1.06118	0.160833	-6.59801	4.16705e-11	6.14496e-10
ENSG00000250696.1	RP11-704M14.1	0.758391	-1.92082	0.213099	-9.01374	1.99145e-19	8.98721e-18
ENSG00000213759.4	UGT2B11	10.2677	-1.89186	0.199848	-9.46648	2.89435e-21	1.63818e-19
ENSG00000135226.12	UGT2B28	1.92619	-1.22497	0.211693	-5.78653	7.18549e-09	7.15337e-08
ENSG00000126545.9	CSN1S1	6.03017	1.43722	0.178202	8.06512	7.31641e-16	2.12352e-14
ENSG00000132465.6	IGJ	154.601	-1.01574	0.140289	-7.2403	4.477e-13	8.78771e-12
ENSG00000056291.13	NPFFR2	4.15986	-1.18454	0.147541	-8.02857	9.86158e-16	2.81635e-14
ENSG00000124875.5	CXCL6	2.50567	-1.69728	0.158772	-10.6901	1.13254e-26	1.20714e-24
ENSG00000163739.4	CXCL1	51.9832	-1.14538	0.126057	-9.08626	1.02509e-19	4.76404e-18
ENSG00000198099.4	ADH4	42.7562	-1.59784	0.116477	-13.7181	7.90628e-43	3.56373e-40
ENSG00000248740.1	RP11-328K4.1	0.786987	-1.32029	0.204908	-6.44333	1.16882e-10	1.60235e-09
ENSG00000164093.11	PITX2	110.051	-2.0419	0.0944499	-21.6188	1.1947e-103	5.58699e-100
ENSG00000138653.5	NDST4	1.07959	-1.68765	0.20143	-8.37836	5.36699e-17	1.78639e-15
ENSG00000109471.4	IL2	1.93216	-1.13548	0.170955	-6.64202	3.09411e-11	4.63955e-10
ENSG00000243175.1	RP11-58H15.1	13.5577	-1.14637	0.109221	-10.4958	9.03154e-26	8.61959e-24
ENSG00000250538.1	RP11-92A5.2	7.68067	-1.09868	0.165263	-6.6481	2.96906e-11	4.46636e-10
ENSG00000249425.1	RP11-502M1.2	5.87391	1.04442	0.138524	7.53962	4.71341e-14	1.05999e-12
ENSG00000250266.1	RP11-789C1.1	5.34004	-1.26324	0.197667	-6.39077	1.6505e-10	2.214e-09
ENSG00000251061.2	RP11-789C1.2	0.928174	-1.0237	0.218193	-4.69169	2.70963e-06	1.70345e-05
ENSG00000251216.1	RP11-161D15.3	1.33034	1.17087	0.211192	5.5441	2.95466e-08	2.66361e-07
ENSG00000145451.8	GLRA3	7.39259	1.02571	0.109442	9.37218	7.10525e-21	3.77052e-19
ENSG00000249173.1	RP11-701P16.4	1.22803	-1.15386	0.177539	-6.49921	8.07445e-11	1.14381e-09
ENSG00000183654.8	2016-03-11	2.60182	-1.02679	0.18072	-5.68169	1.33372e-08	1.27516e-07
ENSG00000250337.1	LINC01021	7.8582	1.81767	0.116287	15.6309	4.48374e-55	5.08321e-52
ENSG00000250697.1	CTD-2066L21.3	13.3177	1.01654	0.125865	8.07644	6.6685e-16	1.94604e-14
ENSG00000249102.1	CTD-2066L21.1	1.70679	1.05138	0.159655	6.58531	4.53942e-11	6.65213e-10
ENSG00000250048.1	LINC00603	1.25438	1.14666	0.195967	5.85128	4.87812e-09	5.02617e-08
ENSG00000271043.1	MTRNR2L2	52.6534	3.04203	0.179949	16.905	4.13354e-64	6.18576e-61
ENSG00000145681.6	HAPLN1	27.9356	-1.32449	0.147647	-8.97061	2.94872e-19	1.30399e-17
ENSG00000250682.1	LINC00491	1.9763	1.10153	0.182145	6.04754	1.4707e-09	1.67545e-08
ENSG00000250411.1	RP11-257I8.2	0.5207	-1.17156	0.207946	-5.63398	1.76096e-08	1.6495e-07
ENSG00000138829.6	FBN2	53.8477	-1.13318	0.091845	-12.338	5.65335e-35	1.40068e-32
ENSG00000113396.8	SLC27A6	129.06	-1.21063	0.112889	-10.7241	7.8474e-27	8.58441e-25
ENSG00000244921.2	CTB-36O1.7	6.16136	1.48985	0.176491	8.44153	3.13222e-17	1.05952e-15
ENSG00000249119.1	MTND6P4	85.5742	1.25357	0.137866	9.09268	9.66264e-20	4.51309e-18
ENSG00000248923.1	MTND5P11	75.823	3.29041	0.179169	18.3648	2.51406e-75	5.87849e-72
ENSG00000213568.4	HNRNPA1P13	1.93056	2.14815	0.185056	11.6081	3.74982e-31	6.61737e-29
ENSG00000120738.7	EGR1	28377	-1.08583	0.0987114	-11.0001	3.81868e-28	4.84287e-26
ENSG00000183775.6	KCTD16	9.63927	1.34685	0.122144	11.0268	2.83866e-28	3.66207e-26
ENSG00000241112.1	RPL29P14	19.0041	-1.58929	0.125133	-12.7008	5.85106e-37	1.71016e-34
ENSG00000132915.6	PDE6A	75.6706	-1.08979	0.159884	-6.81612	9.35352e-12	1.50704e-10
ENSG00000113196.2	HAND1	2.66062	-1.81805	0.150804	-12.0557	1.80969e-33	4.07857e-31
ENSG00000253947.1	CTB-77H17.1	0.226621	-1.20681	0.218149	-5.53204	3.16525e-08	2.84318e-07
ENSG00000253925.1	CTB-178M22.1	1.1795	-1.3164	0.191634	-6.86935	6.44932e-12	1.06479e-10
ENSG00000113739.6	STC2	2031.16	1.18115	0.123199	9.58737	9.036e-22	5.47901e-20
ENSG00000223342.2	RP3-429O6.1	7.27756	-1.55825	0.202992	-7.6764	1.63625e-14	3.93414e-13
ENSG00000231056.1	RP1-290I10.5	0.236799	-1.04428	0.218346	-4.7827	1.72956e-06	1.12866e-05
ENSG00000198366.5	HIST1H3A	3.88095	-1.68572	0.157478	-10.7045	9.69883e-27	1.04871e-24
ENSG00000124693.2	HIST1H3B	0.897489	-1.27775	0.20914	-6.10951	9.99344e-10	1.17349e-08
ENSG00000196532.4	HIST1H3C	1.71021	-1.69133	0.202291	-8.36087	6.22551e-17	2.06479e-15
ENSG00000187837.2	HIST1H1C	1048.88	-1.1325	0.085322	-13.2733	3.30823e-40	1.25018e-37
ENSG00000168298.4	HIST1H1E	69.1427	-1.32647	0.117423	-11.2965	1.36626e-29	1.98118e-27
ENSG00000217159.2	LARP1P1	0.689732	-1.05224	0.203845	-5.16197	2.44369e-07	1.89009e-06
ENSG00000197697.3	HIST1H2BE	17.5815	-1.90123	0.174049	-10.9235	8.89672e-28	1.06001e-25
ENSG00000188987.2	HIST1H4D	1.38333	-1.20424	0.174542	-6.8994	5.22216e-12	8.78073e-11
ENSG00000216331.1	HIST1H1PS1	1.78251	-1.13202	0.156724	-7.22301	5.0849e-13	9.89783e-12
ENSG00000197409.6	HIST1H3D	15.6058	-1.64194	0.114052	-14.3963	5.45546e-47	3.34589e-44
ENSG00000197846.3	HIST1H2BF	23.6809	-2.10529	0.149565	-14.0761	5.32452e-45	2.80565e-42
ENSG00000217275.2	RP1-34B20.4	8.23178	-1.72604	0.137143	-12.5857	2.53161e-36	6.91334e-34
ENSG00000198518.5	HIST1H4E	56.1727	-2.09926	0.139245	-15.076	2.32856e-51	1.97991e-48
ENSG00000187990.4	HIST1H2BG	235.026	-1.21335	0.11344	-10.696	1.06309e-26	1.14288e-24
ENSG00000168274.3	HIST1H2AE	173.956	-1.52724	0.108804	-14.0366	9.3034e-45	4.76793e-42
ENSG00000218281.1	HIST1H2APS3	1.38529	-2.20945	0.191767	-11.5215	1.028e-30	1.74026e-28
ENSG00000124575.5	HIST1H1D	36.287	-1.85022	0.142353	-12.9974	1.26542e-38	4.34328e-36
ENSG00000197459.2	HIST1H2BH	8.82814	-1.00209	0.108321	-9.25117	2.22044e-20	1.11955e-18
ENSG00000168242.3	HIST1H2BI	1.99738	-1.11517	0.175521	-6.35351	2.10458e-10	2.75881e-09
ENSG00000198339.3	HIST1H4I	35.1586	-2.13157	0.13003	-16.3929	2.14813e-60	2.59244e-57
ENSG00000203813.4	HIST1H3H	11.9948	-1.31157	0.1179	-11.1244	9.54124e-29	1.30753e-26
ENSG00000196374.5	HIST1H2BM	1.82307	-1.68878	0.209089	-8.07684	6.64652e-16	1.94265e-14
ENSG00000217646.1	HIST1H2BPS2	0.303027	-1.28151	0.213658	-5.99796	1.99813e-09	2.21887e-08
ENSG00000197153.3	HIST1H3J	1.17154	-1.68261	0.214372	-7.84902	4.19314e-15	1.10155e-13
ENSG00000229274.1	XXbac-BPG13B8.10	2.00988	-1.36797	0.181644	-7.53105	5.0333e-14	1.12556e-12
ENSG00000204388.5	HSPA1B	6673.45	-1.13742	0.0856608	-13.2782	3.09708e-40	1.18233e-37
ENSG00000271231.1	KRT18P9	0.397862	1.12666	0.217093	5.18976	2.10567e-07	1.64806e-06
ENSG00000196748.5	CLPSL2	1.0392	-1.00937	0.216889	-4.65384	3.25806e-06	2.01872e-05
ENSG00000204140.8	CLPSL1	0.441929	-1.23884	0.220276	-5.62405	1.86534e-08	1.73944e-07
ENSG00000153292.11	GPR110	8.37869	-1.02185	0.136396	-7.49175	6.79589e-14	1.49382e-12
ENSG00000255633.3	MTRNR2L9	12.2408	1.34731	0.213115	6.32197	2.58247e-10	3.33272e-09
ENSG00000203908.3	KHDC3L	3.98815	1.05371	0.141036	7.4712	7.94685e-14	1.73458e-12
ENSG00000135312.4	HTR1B	9.77393	1.28354	0.114812	11.1795	5.13628e-29	7.17009e-27
ENSG00000217653.1	RP11-63K6.1	3.62132	-1.13334	0.112561	-10.0686	7.60153e-24	5.96202e-22
ENSG00000219867.1	RP11-40G16.1	0.463478	1.08897	0.212208	5.1316	2.87284e-07	2.18987e-06
ENSG00000112214.6	FHL5	293.046	1.02176	0.0875636	11.6688	1.84089e-31	3.37605e-29
ENSG00000227012.2	RP1-97J1.2	37.5519	1.24038	0.176506	7.02741	2.10399e-12	3.74475e-11
ENSG00000112761.14	WISP3	78.4765	1.07738	0.0777243	13.8615	1.08337e-43	5.26379e-41
ENSG00000170162.9	VGLL2	12.4	1.49014	0.13005	11.4583	2.13724e-30	3.38807e-28
ENSG00000047936.6	ROS1	34.8736	-1.43479	0.180673	-7.94137	1.99953e-15	5.50048e-14
ENSG00000272472.1	RP11-95G17.2	2.56193	-1.08186	0.13617	-7.94494	1.9429e-15	5.35256e-14
ENSG00000226409.1	RP11-735G4.1	2.30516	1.01083	0.145838	6.93116	4.174e-12	7.12073e-11
ENSG00000118526.6	TCF21	19.0216	1.11384	0.0943555	11.8047	3.69101e-32	7.2678e-30
ENSG00000207392.1	SNORA20	3.74183	-1.34744	0.111916	-12.0398	2.1961e-33	4.9198e-31
ENSG00000146453.8	PNLDC1	68.6847	-1.08996	0.15065	-7.23504	4.65386e-13	9.10619e-12
ENSG00000231720.1	RP11-568A7.3	0.248771	1.10564	0.220459	5.01515	5.29919e-07	3.83617e-06
ENSG00000213863.2	XX-C2158C12.2	1.18344	1.06171	0.183238	5.79417	6.86611e-09	6.85183e-08
ENSG00000236318.1	AC019117.1	4.04052	-1.36451	0.124018	-11.0025	3.71617e-28	4.74502e-26
ENSG00000229533.1	AC003986.5	5.86897	1.40698	0.114744	12.2619	1.45105e-34	3.50238e-32
ENSG00000146618.3	FERD3L	2.85843	1.29991	0.135506	9.59298	8.5576e-22	5.19736e-20
ENSG00000223561.2	AC003090.1	276.02	-1.15812	0.119799	-9.66716	4.15741e-22	2.6407e-20
ENSG00000146674.10	IGFBP3	11873.1	-1.0342	0.0828066	-12.4893	8.54177e-36	2.2192e-33
ENSG00000230936.1	RP11-775L16.1	18.0245	3.42197	0.158475	21.5931	2.08703e-103	8.67557e-100
ENSG00000187416.7	LHFPL3	8.00934	-1.03712	0.0933444	-11.1107	1.11267e-28	1.50278e-26
ENSG00000226869.2	LHFPL3-AS1	14.3837	-1.50469	0.131205	-11.4682	1.90491e-30	3.04558e-28
ENSG00000174697.4	LEP	392.169	1.46454	0.163707	8.94613	3.68163e-19	1.60908e-17
ENSG00000146857.3	STRA8	7.7301	-1.42575	0.132216	-10.7835	4.11867e-27	4.68352e-25
ENSG00000122787.10	AKR1D1	1.412	-1.70317	0.2101	-8.10646	5.21138e-16	1.53518e-14
ENSG00000223872.1	AC006372.5	3.36821	1.09862	0.128636	8.54054	1.33594e-17	4.78739e-16
ENSG00000233191.1	AC006372.6	1.78685	1.04284	0.150243	6.941	3.89339e-12	6.66939e-11
ENSG00000254813.1	RP11-252C15.1	109.998	1.26797	0.0917782	13.8156	2.05328e-43	9.72371e-41
ENSG00000254260.1	RP11-369E15.1	0.364428	1.39278	0.215519	6.46245	1.03024e-10	1.4286e-09
ENSG00000253147.1	RP11-369E15.4	0.344416	1.46785	0.212759	6.89911	5.23305e-12	8.7951e-11
ENSG00000168490.9	PHYHIP	4661.15	-1.09694	0.0622117	-17.6323	1.39122e-69	2.36584e-66
ENSG00000134028.10	ADAMDEC1	29.3542	1.202	0.129342	9.2932	1.49724e-20	7.64185e-19
ENSG00000272163.1	GS1-72M22.1	9.31395	1.16408	0.128063	9.08987	9.91534e-20	4.61958e-18
ENSG00000104722.9	NEFM	49.5525	1.12454	0.110685	10.1598	2.99724e-24	2.44298e-22
ENSG00000104725.9	NEFL	68.5229	1.77999	0.106876	16.6548	2.79438e-62	3.48478e-59
ENSG00000253123.2	RP11-527N22.1	8.98249	1.0306	0.104181	9.89241	4.49069e-23	3.18796e-21
ENSG00000169495.4	HTRA4	11.0461	1.23741	0.125854	9.83212	8.18731e-23	5.58948e-21
ENSG00000147573.12	TRIM55	26.8209	-1.38412	0.163004	-8.49129	2.04356e-17	7.10537e-16
ENSG00000254366.2	RP11-38H17.1	2.7011	1.95964	0.187894	10.4295	1.81789e-25	1.69604e-23
ENSG00000104435.9	STMN2	332.744	1.21331	0.0946632	12.8171	1.31565e-37	4.10175e-35
ENSG00000104267.5	CA2	1716.61	-1.11864	0.0637927	-17.5355	7.67689e-69	1.24873e-65
ENSG00000253154.1	CTA-392E5.1	1.35475	-1.13467	0.210033	-5.40235	6.57749e-08	5.60285e-07
ENSG00000235683.1	AC018442.1	15.1282	1.08935	0.110348	9.87197	5.50739e-23	3.88027e-21
ENSG00000164932.8	CTHRC1	1094.47	1.2721	0.0931734	13.653	1.93745e-42	8.52751e-40
ENSG00000271830.1	RP11-1C8.7	0.893892	-1.15478	0.196715	-5.87034	4.34906e-09	4.52467e-08
ENSG00000253477.1	RP11-1C8.4	1.94964	-1.04117	0.146764	-7.09422	1.30085e-12	2.38098e-11
ENSG00000176406.16	RIMS2	33.4027	-1.40373	0.110792	-12.6699	8.683e-37	2.5182e-34
ENSG00000147647.8	DPYS	6.81981	1.10744	0.13322	8.31288	9.34075e-17	3.0256e-15
ENSG00000164796.13	CSMD3	2.20275	-1.04043	0.152822	-6.80812	9.88789e-12	1.58291e-10
ENSG00000147689.12	FAM83A	726.287	-1.42055	0.1066	-13.326	1.63478e-40	6.43792e-38
ENSG00000221461.1	U3	0.792747	-1.12084	0.178956	-6.26324	3.7707e-10	4.73546e-09
ENSG00000253258.1	RP11-539E17.5	2.94402	-1.14959	0.131295	-8.75574	2.02769e-18	8.14535e-17
ENSG00000204949.4	FAM83A-AS1	17.9743	-1.519	0.1241	-12.2402	1.89617e-34	4.51843e-32
ENSG00000254166.1	RP11-255B23.4	0.451043	-1.25804	0.214156	-5.87443	4.24296e-09	4.42289e-08
ENSG00000247844.1	CCAT1	2.9819	-1.32933	0.173682	-7.65383	1.95086e-14	4.62813e-13
ENSG00000181790.6	BAI1	899.999	-1.02643	0.0782334	-13.1201	2.52563e-39	9.17367e-37
ENSG00000137033.7	IL33	1192.83	-1.01282	0.0766902	-13.2067	8.02924e-40	3.0039e-37
ENSG00000178445.8	GLDC	245.482	-1.41198	0.147676	-9.56138	1.16196e-21	6.95542e-20
ENSG00000237158.1	RP11-472F14.4	0.889084	-1.00466	0.211171	-4.75755	1.95959e-06	1.2627e-05
ENSG00000171889.3	MIR31HG	1.29383	-1.29441	0.202917	-6.37902	1.7823e-10	2.37462e-09
ENSG00000184995.6	IFNE	2.5805	-1.15578	0.201293	-5.74177	9.36933e-09	9.15688e-08
ENSG00000243695.1	RP11-290L7.3	16.2476	-1.13291	0.113611	-9.97181	2.02495e-23	1.50911e-21
ENSG00000119125.12	GDA	264.169	1.54627	0.13821	11.1878	4.67741e-29	6.57862e-27
ENSG00000235523.1	RP11-63P12.7	1.10617	1.07724	0.212723	5.06402	4.10501e-07	3.03571e-06
ENSG00000136928.4	GABBR2	35.0937	1.30177	0.129077	10.0853	6.42013e-24	5.0673e-22
ENSG00000227269.1	RP11-96L7.2	0.625167	1.13352	0.18979	5.97251	2.33637e-09	2.56179e-08
ENSG00000271214.1	RP11-9M16.3	0.456903	-1.15283	0.200679	-5.74464	9.21162e-09	9.01216e-08
ENSG00000188523.4	C9orf171	3.43468	-1.10881	0.146926	-7.54672	4.46354e-14	1.01083e-12
ENSG00000233052.1	RP11-398B16.2	1.19747	-1.6339	0.20733	-7.88067	3.25619e-15	8.70081e-14
ENSG00000128802.3	GDF2	0.656902	1.36115	0.211052	6.44937	1.12315e-10	1.54369e-09
ENSG00000236208.1	C10orf71-AS1	2.95675	1.08683	0.139648	7.78262	7.10403e-15	1.80309e-13
ENSG00000187714.5	SLC18A3	0.806336	1.0078	0.220055	4.57976	4.65518e-06	2.80722e-05
ENSG00000150275.13	PCDH15	11.2162	-1.02329	0.122617	-8.34537	7.0993e-17	2.33186e-15
ENSG00000188373.4	C10orf99	740.515	1.14763	0.0835142	13.7417	5.71081e-43	2.60552e-40
ENSG00000173124.10	C10orf129	68.4833	-1.0945	0.142509	-7.68018	1.58866e-14	3.82711e-13
ENSG00000231508.1	RP11-452K12.6	0.687729	-1.01808	0.18688	-5.44777	5.10042e-08	4.43245e-07
ENSG00000138136.5	LBX1	0.889099	1.19284	0.218769	5.45253	4.96586e-08	4.32154e-07
ENSG00000119915.4	ELOVL3	685.043	-1.60377	0.149888	-10.6998	1.02022e-26	1.09996e-24
ENSG00000183128.7	CALHM3	3.01267	-1.52444	0.160009	-9.52717	1.61624e-21	9.50735e-20
ENSG00000213247.3	RP11-479A21.1	0.848857	1.18684	0.178215	6.65958	2.74608e-11	4.14761e-10
ENSG00000189275.3	AL450307.1	2.95187	-1.41441	0.21893	-6.46055	1.04322e-10	1.44444e-09
ENSG00000238387.1	snoU13	7.63679	-1.07087	0.107909	-9.92384	3.2788e-23	2.38187e-21
ENSG00000255823.1	MTRNR2L8	128.738	1.499	0.125656	11.9294	8.32086e-33	1.77886e-30
ENSG00000179826.5	MRGPRX3	3.89568	1.1536	0.177641	6.49396	8.36112e-11	1.18129e-09
ENSG00000179817.3	MRGPRX4	0.750459	1.38898	0.217081	6.39843	1.56981e-10	2.11258e-09
ENSG00000007372.16	PAX6	13.4518	1.10612	0.118167	9.36066	7.92413e-21	4.19318e-19
ENSG00000150244.8	TRIM48	6.16515	1.45462	0.213487	6.8136	9.5189e-12	1.52842e-10
ENSG00000254399.2	GLYATL1P4	3.77162	-1.72232	0.170067	-10.1273	4.18078e-24	3.34212e-22
ENSG00000255151.2	GLYATL1P3	2.16098	-1.36916	0.176017	-7.7786	7.33323e-15	1.85623e-13
ENSG00000149485.12	FADS1	1388.72	-1.00892	0.113751	-8.86955	7.34426e-19	3.13657e-17
ENSG00000134824.9	FADS2	6540.87	-1.39272	0.148097	-9.40412	5.24684e-21	2.84074e-19
ENSG00000181908.4	AP003774.4	6.28757	1.05709	0.113191	9.33898	9.72638e-21	5.08928e-19
ENSG00000175592.4	FOSL1	855.121	-1.60913	0.119503	-13.4652	2.50525e-41	1.02996e-38
ENSG00000069482.6	GAL	452.811	-1.51587	0.168037	-9.02101	1.86356e-19	8.45087e-18
ENSG00000256148.1	RP11-809N8.5	7.70288	1.19684	0.213636	5.60226	2.11571e-08	1.95006e-07
ENSG00000166391.10	MOGAT2	151.071	-1.44456	0.133218	-10.8435	2.14009e-27	2.49423e-25
ENSG00000254761.1	RP11-672A2.1	3.45742	-1.37308	0.162575	-8.44578	3.02015e-17	1.02439e-15
ENSG00000151365.2	THRSP	211.548	-1.21028	0.169899	-7.12351	1.05214e-12	1.9564e-11
ENSG00000255051.1	BCAS2P1	0.403028	1.01578	0.205443	4.94434	7.64023e-07	5.33974e-06
ENSG00000204455.6	TRIM51BP	1.02977	1.94503	0.189912	10.2417	1.28937e-24	1.09135e-22
ENSG00000254558.1	RP11-81M19.3	19.2711	1.98168	0.106691	18.574	5.21598e-77	1.30094e-73
ENSG00000255305.1	RP11-529A4.7	9.04711	1.70187	0.121	14.0651	6.22462e-45	3.23438e-42
ENSG00000237706.3	TRIM51EP	1.40499	1.90339	0.179885	10.5811	3.6456e-26	3.71632e-24
ENSG00000181333.11	HEPHL1	405.603	-1.38373	0.160653	-8.61316	7.10767e-18	2.65381e-16
ENSG00000255282.2	WTAPP1	14.671	2.24047	0.158927	14.0975	3.93422e-45	2.13315e-42
ENSG00000149968.7	MMP3	2659.18	3.05317	0.170085	17.9508	4.72688e-72	9.30747e-69
ENSG00000166736.7	HTR3A	39.3782	2.04379	0.12213	16.7346	7.33675e-63	9.46491e-60
ENSG00000255247.1	CTD-2523D13.1	7.39935	-1.29946	0.124616	-10.4277	1.85233e-25	1.72386e-23
ENSG00000255216.1	RP11-831A10.1	4.00702	-1.17065	0.173723	-6.7386	1.59917e-11	2.49076e-10
ENSG00000200879.1	SNORD14E	1.19459	-1.77029	0.206109	-8.5891	8.765e-18	3.22435e-16
ENSG00000207118.1	SNORD14D	3.54729	-1.71133	0.1585	-10.797	3.5566e-27	4.0691e-25
ENSG00000202252.1	SNORD14C	2.40037	-1.69333	0.18048	-9.38238	6.45013e-21	3.4375e-19
ENSG00000255545.3	RP11-627G23.1	10.4319	-1.35106	0.141199	-9.56849	1.08475e-21	6.50361e-20
ENSG00000256288.1	RP11-277P12.10	3.98446	1.4382	0.159091	9.0401	1.56523e-19	7.12388e-18
ENSG00000256039.1	RP11-291B21.2	4.57107	-1.20951	0.154152	-7.84621	4.28786e-15	1.12416e-13
ENSG00000111215.7	PRR4	933.354	1.01432	0.108281	9.36748	7.42847e-21	3.93646e-19
ENSG00000111291.4	GPRC5D	513.632	-1.31066	0.181068	-7.2385	4.53686e-13	8.90053e-12
ENSG00000070019.3	GUCY2C	132.065	1.11468	0.0854599	13.0433	6.94316e-39	2.47388e-36
ENSG00000258449.1	RP11-713N11.4	13.2984	-1.05309	0.0883634	-11.9177	9.57132e-33	2.00588e-30
ENSG00000256640.1	RP11-666F17.2	0.71185	-1.12985	0.188526	-5.99305	2.05947e-09	2.27888e-08
ENSG00000257756.1	RP11-776A13.3	5.25003	-1.22907	0.170989	-7.18798	6.57567e-13	1.259e-11
ENSG00000231788.4	RPL31P50	0.18356	-1.05323	0.219758	-4.79266	1.64587e-06	1.07913e-05
ENSG00000184613.6	NELL2	1110.99	1.41478	0.0961234	14.7184	4.91379e-49	3.46858e-46
ENSG00000257253.1	RP11-70F11.7	2.28803	1.14933	0.167629	6.8564	7.06169e-12	1.15823e-10
ENSG00000242041.1	RP11-70F11.2	1.45001	1.07795	0.186298	5.78618	7.20069e-09	7.16469e-08
ENSG00000170442.7	KRT86	3465.51	-1.24415	0.201298	-6.18063	6.38447e-10	7.74249e-09
ENSG00000205426.6	KRT81	3194.88	-1.2288	0.198723	-6.1835	6.26973e-10	7.62559e-09
ENSG00000257829.1	RP11-845M18.6	116.681	-1.28106	0.177898	-7.20108	5.97363e-13	1.15139e-11
ENSG00000161849.3	KRT84	37.2339	-1.03357	0.190327	-5.43051	5.61932e-08	4.83732e-07
ENSG00000185479.5	KRT6B	14145.1	-1.00934	0.117382	-8.59881	8.05461e-18	2.97766e-16
ENSG00000139648.6	KRT71	3791.58	-1.09087	0.198634	-5.49187	3.97704e-08	3.51664e-07
ENSG00000170484.5	KRT74	652.91	-1.08366	0.163374	-6.63302	3.28887e-11	4.91387e-10
ENSG00000258120.1	KRT128P	8.01936	1.16153	0.11885	9.77311	1.46874e-22	9.70823e-21
ENSG00000172867.3	KRT2	323496	1.52774	0.0899509	16.9841	1.07629e-64	1.67776e-61
ENSG00000185640.5	KRT79	3195.17	-1.27718	0.150437	-8.48978	2.07032e-17	7.18696e-16
ENSG00000167780.7	SOAT2	29.004	1.19232	0.0710152	16.7896	2.90811e-63	3.88565e-60
ENSG00000170439.5	METTL7B	6.65008	-1.06584	0.169237	-6.29794	3.01635e-10	3.84883e-09
ENSG00000208028.1	MIR616	3.51416	-1.02197	0.133253	-7.66937	1.72843e-14	4.13986e-13
ENSG00000256915.1	RP11-221N13.4	0.413497	1.08657	0.218399	4.97518	6.51856e-07	4.63283e-06
ENSG00000241749.3	RPSAP52	11.113	1.26868	0.137944	9.19705	3.67895e-20	1.79918e-18
ENSG00000133636.6	NTS	7.93195	-1.10172	0.160063	-6.88305	5.85827e-12	9.74086e-11
ENSG00000257501.2	RP11-1016B18.1	3.73392	-1.11543	0.157847	-7.06651	1.58879e-12	2.86181e-11
ENSG00000135116.5	HRK	46.4301	1.32008	0.132671	9.95004	2.5209e-23	1.8602e-21
ENSG00000263607.1	RN7SL80P	1.1917	-1.0168	0.169541	-5.9974	2.00497e-09	2.22453e-08
ENSG00000075673.7	ATP12A	469.132	-1.13919	0.141793	-8.03418	9.42096e-16	2.69669e-14
ENSG00000180660.6	MAB21L1	114.127	-3.07018	0.0824901	-37.2188	3.38709e-303	4.22393e-299
ENSG00000180440.3	SERTM1	19.2315	-1.33725	0.142621	-9.37624	6.8368e-21	3.63838e-19
ENSG00000230390.1	LINC01048	0.635566	1.30677	0.217979	5.99492	2.03591e-09	2.25481e-08
ENSG00000174015.5	SPERT	8.1647	1.59278	0.126053	12.6358	1.33995e-36	3.82672e-34
ENSG00000136099.9	PCDH8	15.1316	-1.30684	0.154076	-8.4818	2.21732e-17	7.65261e-16
ENSG00000225203.2	TBC1D4-AS1	0.339853	-1.15875	0.209669	-5.52654	3.26607e-08	2.92882e-07
ENSG00000234660.1	LINC00440	0.426203	-1.6063	0.219396	-7.32148	2.45245e-13	4.99462e-12
ENSG00000235984.1	GPC5-AS1	0.161897	-1.01179	0.212898	-4.75247	2.00946e-06	1.29194e-05
ENSG00000185352.7	HS6ST3	8.48031	1.55036	0.123217	12.5824	2.63839e-36	7.10127e-34
ENSG00000165799.4	RNASE7	629.698	1.17065	0.100981	11.5928	4.4836e-31	7.83834e-29
ENSG00000258722.2	RP11-998D10.5	1.24284	-1.25999	0.21266	-5.92491	3.1247e-09	3.3496e-08
ENSG00000100867.10	DHRS2	58.8889	-2.20187	0.153609	-14.3342	1.33774e-46	8.07218e-44
ENSG00000100473.11	COCH	795.052	-1.31043	0.124307	-10.5418	5.54062e-26	5.48375e-24
ENSG00000258525.1	RP11-829H16.3	407.98	-1.27142	0.121844	-10.4348	1.71979e-25	1.61255e-23
ENSG00000258700.1	LINC00871	3.0872	1.02995	0.164174	6.2735	3.53012e-10	4.45155e-09
ENSG00000225680.1	AL163953.2	0.974868	1.06295	0.182308	5.83054	5.52493e-09	5.63826e-08
ENSG00000126778.7	SIX1	29.9662	1.37919	0.108481	12.7137	4.96133e-37	1.48491e-34
ENSG00000140015.15	KCNH5	2.56816	-1.19653	0.187376	-6.38575	1.70559e-10	2.28217e-09
ENSG00000170345.5	FOS	67755.7	-1.37713	0.109006	-12.6335	1.37925e-36	3.90914e-34
ENSG00000119660.3	RP11-293M10.4	0.342523	-1.00369	0.217724	-4.60992	4.02823e-06	2.45647e-05
ENSG00000258699.1	RP11-356K23.2	0.753189	-1.09459	0.158047	-6.92571	4.33782e-12	7.38002e-11
ENSG00000258424.1	RP11-471B22.2	42.757	-1.06457	0.0742793	-14.332	1.38162e-46	8.20466e-44
ENSG00000119698.7	PPP4R4	62.2492	-1.07886	0.0784312	-13.7554	4.7246e-43	2.18218e-40
ENSG00000258805.1	ADIPOR1P2	1.12006	1.01468	0.201271	5.04139	4.62158e-07	3.38361e-06
ENSG00000258933.1	RP11-991C1.1	0.674602	1.0503	0.19747	5.31879	1.0446e-07	8.60235e-07
ENSG00000185559.9	DLK1	34.6919	-1.21746	0.127882	-9.52018	1.72879e-21	1.00901e-19
ENSG00000273087.1	RP11-566J3.4	0.780935	-1.08102	0.217659	-4.96655	6.8154e-07	4.82182e-06
ENSG00000240457.2	RN7SL472P	0.522648	-1.29646	0.220471	-5.88044	4.09183e-09	4.27727e-08
ENSG00000272533.1	SNORA28	1.36857	-1.12508	0.140259	-8.02141	1.04535e-15	2.97632e-14
ENSG00000211890.3	IGHA2	418.791	-1.05975	0.155351	-6.82167	8.999e-12	1.45304e-10
ENSG00000211891.4	IGHE	3.19585	-1.2526	0.215497	-5.81263	6.1499e-09	6.22006e-08
ENSG00000254140.1	RP11-731F5.1	0.375807	-1.06967	0.220201	-4.8577	1.18757e-06	7.97223e-06
ENSG00000211892.2	IGHG4	54.245	-1.34383	0.162464	-8.2716	1.3217e-16	4.19047e-15
ENSG00000211893.3	IGHG2	154.29	-1.19614	0.148154	-8.07364	6.8235e-16	1.98972e-14
ENSG00000253364.1	RP11-731F5.2	31.0044	-1.18257	0.161861	-7.30607	2.75059e-13	5.56545e-12
ENSG00000253755.1	IGHGP	11.0714	-1.15473	0.164247	-7.03046	2.05858e-12	3.6674e-11
ENSG00000211895.3	IGHA1	1205.47	-1.02769	0.140982	-7.28953	3.11028e-13	6.24929e-12
ENSG00000211938.2	IGHV3-7	2.00958	-1.22226	0.198014	-6.17258	6.71865e-10	8.12143e-09
ENSG00000159251.6	ACTC1	609.504	1.22273	0.118354	10.3311	5.09553e-25	4.51739e-23
ENSG00000233041.4	PHGR1	17.6722	1.05904	0.155281	6.82018	9.09286e-12	1.46757e-10
ENSG00000159495.7	TGM7	1.74709	-1.06379	0.189275	-5.62033	1.90591e-08	1.77328e-07
ENSG00000259616.1	RP11-507B12.2	1.38589	1.01683	0.17336	5.86542	4.48004e-09	4.64801e-08
ENSG00000259530.1	RP11-259A24.1	1.58959	1.17932	0.196281	6.00831	1.87463e-09	2.09292e-08
ENSG00000259675.1	RP11-507B12.1	2.41614	1.17644	0.172761	6.80967	9.78251e-12	1.56671e-10
ENSG00000234438.2	KBTBD13	9.07067	1.10176	0.107236	10.2742	9.21273e-25	7.92337e-23
ENSG00000199568.1	RNU5A-1	1.33969	-1.14933	0.204547	-5.61889	1.92185e-08	1.78546e-07
ENSG00000259346.2	RP11-349G13.2	0.392456	-1.08202	0.218915	-4.94266	7.70654e-07	5.38151e-06
ENSG00000199673.1	SNORD16	3.75195	-1.09368	0.0955706	-11.4437	2.52933e-30	3.9593e-28
ENSG00000182950.2	ODF3L1	55.478	-1.03513	0.101267	-10.2218	1.58452e-24	1.32618e-22
ENSG00000159556.5	ISL2	26.3764	-4.29046	0.169811	-25.266	7.55215e-141	5.65082e-137
ENSG00000259514.1	RP11-685G9.2	5.16141	-3.90119	0.182879	-21.3321	5.72286e-101	2.14104e-97
ENSG00000270036.1	RP11-685G9.4	0.774002	-2.51339	0.212395	-11.8336	2.61773e-32	5.26529e-30
ENSG00000259234.1	RP11-17L5.4	0.229808	1.00659	0.220396	4.56717	4.94344e-06	2.96622e-05
ENSG00000259419.2	HNRNPCP3	0.621739	1.11929	0.203206	5.50815	3.62621e-08	3.22625e-07
ENSG00000235711.3	ANKRD34C	3.19222	1.40175	0.163071	8.59593	8.25935e-18	3.05033e-16
ENSG00000259630.2	CTD-2262B20.1	7.35643	-1.07744	0.103059	-10.4546	1.39639e-25	1.31924e-23
ENSG00000258888.1	RP11-326A13.1	0.259265	-1.20691	0.213171	-5.66171	1.4987e-08	1.42055e-07
ENSG00000259925.1	CTA-363E6.2	0.979506	-1.41496	0.188539	-7.50487	6.14883e-14	1.36199e-12
ENSG00000259897.2	RP11-244B22.3	1.36467	-1.27972	0.182752	-7.00249	2.51448e-12	4.43735e-11
ENSG00000261711.2	RP11-80F22.9	12.3159	1.96293	0.161529	12.1521	5.58842e-34	1.2986e-31
ENSG00000259836.1	RP11-80F22.5	0.446388	1.20883	0.22033	5.48642	4.10153e-08	3.6139e-07
ENSG00000261350.1	RP11-80F22.14	0.522677	1.23306	0.213563	5.77375	7.75284e-09	7.66949e-08
ENSG00000140798.11	ABCC12	4.03351	-1.43836	0.170529	-8.43466	3.32179e-17	1.1206e-15
ENSG00000261538.1	RP11-3M1.1	1.36839	-1.36015	0.189938	-7.16103	8.00714e-13	1.5214e-11
ENSG00000121270.11	ABCC11	41.7469	-1.7233	0.111197	-15.4978	3.59159e-54	3.73246e-51
ENSG00000260887.1	RP11-142G1.2	0.566453	-1.08392	0.211394	-5.12748	2.9364e-07	2.2315e-06
ENSG00000259759.1	RP11-324D17.2	1.19288	-1.00998	0.149864	-6.73927	1.59187e-11	2.48042e-10
ENSG00000259283.2	RP11-26L20.3	6.47479	-1.53236	0.198145	-7.73349	1.04641e-14	2.58574e-13
ENSG00000261270.1	RP11-325K4.3	7.45923	-1.16568	0.0996922	-11.6927	1.38831e-31	2.61003e-29
ENSG00000239194.1	RNU1-123P	24.9797	-1.16393	0.11858	-9.81559	9.6472e-23	6.53843e-21
ENSG00000261592.1	RP11-178L8.3	11.092	-1.11317	0.096872	-11.4912	1.46122e-30	2.39769e-28
ENSG00000259803.2	SLC22A31	68.3497	-1.04182	0.095189	-10.9447	7.04493e-28	8.57697e-26
ENSG00000108405.3	P2RX1	613.752	1.22832	0.0945266	12.9944	1.31599e-38	4.47581e-36
ENSG00000209582.1	SNORA48	51.4449	-1.22273	0.0793539	-15.4086	1.43324e-53	1.34051e-50
ENSG00000263684.1	RP11-628O18.1	2.24968	1.03507	0.108701	9.52217	1.69602e-21	9.94538e-20
ENSG00000263648.1	RP11-471L13.3	5.73919	-1.07137	0.105602	-10.1454	3.47527e-24	2.82032e-22
ENSG00000266378.1	RP11-214O1.3	4.61024	-1.1634	0.163595	-7.11146	1.14822e-12	2.11803e-11
ENSG00000265163.1	CDRT8	0.453719	1.09437	0.210531	5.19812	2.01318e-07	1.58096e-06
ENSG00000131885.12	KRT17P1	12.3483	-1.59585	0.15653	-10.1952	2.0831e-24	1.73184e-22
ENSG00000265185.2	SNORD3B-1	11.7338	-1.29284	0.171069	-7.55741	4.11164e-14	9.391e-13
ENSG00000262202.3	SNORD3D	19.3084	-1.50057	0.159754	-9.39298	5.83253e-21	3.12169e-19
ENSG00000263934.2	SNORD3A	136.051	-1.31437	0.125176	-10.5002	8.62185e-26	8.27079e-24
ENSG00000266079.2	SNORA59B	1.31969	-1.03029	0.156241	-6.59426	4.27381e-11	6.28753e-10
ENSG00000265356.1	RP11-17M24.1	4.41129	1.21001	0.134389	9.00375	2.18138e-19	9.78534e-18
ENSG00000171446.6	KRT27	2057.39	-1.0971	0.196877	-5.57248	2.51142e-08	2.28718e-07
ENSG00000196859.3	KRT39	171.566	-1.53138	0.167001	-9.16986	4.73637e-20	2.28347e-18
ENSG00000212900.1	KRTAP3-2	585.907	-1.08692	0.200645	-5.41712	6.05681e-08	5.18886e-07
ENSG00000221852.4	KRTAP1-5	868.093	-1.13283	0.205936	-5.50091	3.77836e-08	3.35126e-07
ENSG00000131737.5	KRT34	1293.36	-1.62292	0.188542	-8.60773	7.45225e-18	2.76591e-16
ENSG00000094796.4	KRT31	7432.61	-1.31139	0.154043	-8.51317	1.69239e-17	5.97016e-16
ENSG00000225438.1	KRT41P	3.16577	-1.10789	0.186715	-5.93361	2.96349e-09	3.18867e-08
ENSG00000108417.3	KRT37	37.8204	-1.24633	0.150588	-8.27642	1.26939e-16	4.0411e-15
ENSG00000171360.3	KRT38	236.751	-1.05144	0.206769	-5.08512	3.67395e-07	2.74296e-06
ENSG00000167941.2	SOST	7.83798	1.00837	0.169118	5.9625	2.48413e-09	2.71109e-08
ENSG00000158955.6	WNT9B	29.8247	-1.00339	0.0853552	-11.7555	6.61691e-32	1.25026e-29
ENSG00000233101.6	HOXB-AS3	22.3743	-1.10302	0.071404	-15.4476	7.82892e-54	7.70778e-51
ENSG00000229637.2	PRAC2	0.288012	2.12749	0.213222	9.97784	1.90573e-23	1.4288e-21
ENSG00000159184.7	HOXB13	18.3313	3.7648	0.121722	30.9296	4.77476e-210	4.46584e-206
ENSG00000167080.4	B4GALNT2	35.1987	-1.09151	0.123601	-8.83088	1.03853e-18	4.33634e-17
ENSG00000262973.1	RP11-708H21.4	16.0626	-1.31687	0.13264	-9.92812	3.14129e-23	2.29535e-21
ENSG00000167419.6	LPO	2.96748	-1.08948	0.162931	-6.68674	2.282e-11	3.48609e-10
ENSG00000121075.5	TBX4	32.7798	1.1089	0.0865001	12.8196	1.2729e-37	4.00183e-35
ENSG00000266411.1	RP11-180P8.3	2.68397	-1.58623	0.162993	-9.73188	2.2049e-22	1.44213e-20
ENSG00000237560.1	AC004562.1	2.09501	-1.20152	0.174847	-6.87185	6.33727e-12	1.04861e-10
ENSG00000183034.8	OTOP2	18.3176	1.23801	0.116093	10.664	1.49962e-26	1.57595e-24
ENSG00000182938.4	OTOP3	140.013	2.45146	0.115847	21.1612	2.17554e-99	6.7826e-96
ENSG00000265800.1	RP11-649A18.5	3.36899	-1.35845	0.129374	-10.5002	8.61951e-26	8.27079e-24
ENSG00000207556.1	MIR636	2.65739	-1.14166	0.114	-10.0146	1.31557e-23	1.00445e-21
ENSG00000267535.1	LINC00868	3.53235	-1.09907	0.201921	-5.44308	5.23678e-08	4.5383e-07
ENSG00000176136.4	MC5R	8.52881	-1.00025	0.183392	-5.45416	4.92049e-08	4.28479e-07
ENSG00000186481.11	ANKRD20A5P	30.3025	1.44868	0.125063	11.5836	4.9888e-31	8.68097e-29
ENSG00000264222.1	RP11-757O6.1	1.66663	1.4289	0.18156	7.8701	3.54354e-15	9.40887e-14
ENSG00000265787.1	CYP4F35P	24.448	2.06978	0.134309	15.4107	1.38779e-53	1.33128e-50
ENSG00000175065.7	DSG4	226.999	-1.49597	0.169391	-8.83146	1.03318e-18	4.31882e-17
ENSG00000118271.5	TTR	15.1328	1.1714	0.117051	10.0076	1.41105e-23	1.07079e-21
ENSG00000167210.12	LOXHD1	28.9197	1.02801	0.0816887	12.5845	2.57036e-36	6.96829e-34
ENSG00000198796.6	ALPK2	106.774	1.19531	0.101401	11.788	4.50169e-32	8.63678e-30
ENSG00000267257.1	RP11-1151B14.4	28.5395	1.1807	0.112305	10.5133	7.50113e-26	7.25148e-24
ENSG00000267501.1	RP11-108P20.2	2.15022	-1.26531	0.161356	-7.84176	4.44272e-15	1.16308e-13
ENSG00000141682.11	PMAIP1	1167.75	-1.269	0.0819195	-15.4908	4.00087e-54	4.04542e-51
ENSG00000214318.3	ATP5G1P6	41.7329	-1.02568	0.0843829	-12.1551	5.3926e-34	1.26092e-31
ENSG00000206072.8	SERPINB11	363.132	-1.05671	0.101883	-10.3718	3.33119e-25	3.0103e-23
ENSG00000141668.5	CBLN2	40.7896	-1.32943	0.192928	-6.89081	5.5476e-12	9.26135e-11
ENSG00000263146.2	RP11-849I19.1	3.71151	1.13346	0.146782	7.72205	1.14476e-14	2.81391e-13
ENSG00000267141.1	CTB-31O20.8	3.42086	-1.41895	0.132554	-10.7047	9.67724e-27	1.04871e-24
ENSG00000105255.6	FSD1	5.74418	-1.20845	0.112054	-10.7846	4.0709e-27	4.64331e-25
ENSG00000214456.4	PLIN5	415.232	-1.14619	0.106568	-10.7556	5.57928e-27	6.20969e-25
ENSG00000125726.6	CD70	35.2781	1.29936	0.11775	11.0349	2.59289e-28	3.3829e-26
ENSG00000268834.1	OR7A1P	1.37207	-1.85094	0.1816	-10.1924	2.14385e-24	1.77446e-22
ENSG00000186526.8	CYP4F8	2133.97	-1.633	0.173564	-9.40864	5.02616e-21	2.73683e-19
ENSG00000186115.8	CYP4F2	60.0046	-1.3509	0.124024	-10.8923	1.25492e-27	1.47638e-25
ENSG00000105664.6	COMP	5778.45	1.16436	0.0959525	12.1347	6.91298e-34	1.58668e-31
ENSG00000160321.10	ZNF208	46.7097	-1.18615	0.0881169	-13.4611	2.64809e-41	1.07685e-38
ENSG00000269615.1	AC003973.1	3.38233	-1.01602	0.129164	-7.86613	3.65784e-15	9.69172e-14
ENSG00000269067.1	ZNF728	2.9644	-1.00004	0.140591	-7.11309	1.13471e-12	2.09432e-11
ENSG00000268100.1	ZNF725P	2.85969	-1.10995	0.195573	-5.67537	1.38389e-08	1.32077e-07
ENSG00000267924.1	RP11-255H23.4	22.4154	-1.04612	0.101553	-10.3012	6.95927e-25	6.08318e-23
ENSG00000207296.1	RNU6-140P	1.18097	1.22602	0.161557	7.5888	3.22875e-14	7.46564e-13
ENSG00000197408.4	CYP2B6	3.05354	-1.00079	0.169712	-5.897	3.7017e-09	3.90688e-08
ENSG00000130208.5	APOC1	469.68	-1.07925	0.0947799	-11.3869	4.86135e-30	7.36327e-28
ENSG00000125740.9	FOSB	20007.4	-2.16327	0.138566	-15.6118	6.04591e-55	6.46255e-52
ENSG00000104804.3	TULP2	8.50529	-1.29684	0.130643	-9.92654	3.19152e-23	2.32298e-21
ENSG00000173572.7	NLRP13	0.337318	-1.04337	0.202836	-5.1439	2.69095e-07	2.06553e-06
ENSG00000271798.1	SNORA51	2.20915	-1.18862	0.134948	-8.80803	1.27363e-18	5.25929e-17
ENSG00000226572.1	SNORD57	0.196953	-1.0931	0.210747	-5.18681	2.13926e-07	1.6726e-06
ENSG00000088882.7	CPXM1	847.462	1.05649	0.113232	9.33026	1.05615e-20	5.51854e-19
ENSG00000101349.12	PAK7	13.8507	-1.16136	0.0938299	-12.3773	3.46966e-35	8.77073e-33
ENSG00000243961.2	RP5-839B4.8	7.29707	-1.05678	0.171857	-6.14915	7.78996e-10	9.31707e-09
ENSG00000234862.1	RP5-1097P24.1	3.79218	-1.26876	0.141389	-8.97359	2.87014e-19	1.27225e-17
ENSG00000234832.1	RP3-322G13.7	1.54272	-1.04769	0.13026	-8.04307	8.76171e-16	2.51955e-14
ENSG00000226203.1	RP4-760C5.5	0.279685	1.02193	0.220475	4.63513	3.56715e-06	2.19461e-05
ENSG00000125968.7	ID1	3171.5	-1.1187	0.093447	-11.9715	5.01175e-33	1.10294e-30
ENSG00000168703.5	WFDC12	380.774	1.00211	0.117023	8.56334	1.0964e-17	3.98237e-16
ENSG00000243543.4	WFDC6	4.49986	-1.28781	0.146725	-8.77704	1.6783e-18	6.82485e-17
ENSG00000231715.1	COX6CP2	5.81475	1.67492	0.220431	7.59839	2.99828e-14	6.97151e-13
ENSG00000225106.1	RP11-429E11.2	33.0069	1.60853	0.095559	16.8329	1.40152e-63	1.94198e-60
ENSG00000187005.3	KRTAP21-1	0.583405	-1.04648	0.21889	-4.78084	1.74563e-06	1.13816e-05
ENSG00000231324.1	AP000696.2	1.21142	-2.16986	0.195898	-11.0765	1.63149e-28	2.16445e-26
ENSG00000159263.11	SIM2	61.8056	-1.31447	0.073066	-17.9902	2.32524e-72	5.11716e-69
ENSG00000211679.2	IGLC3	88.5755	-1.0138	0.145499	-6.96774	3.22068e-12	5.58868e-11
ENSG00000225413.2	AP000345.4	0.21383	1.08	0.218722	4.93778	7.9015e-07	5.50691e-06
ENSG00000133454.11	MYO18B	58.9611	-1.02144	0.108232	-9.4375	3.81778e-21	2.11288e-19
ENSG00000231933.3	CTA-125H2.2	2.67074	-1.26144	0.162849	-7.7461	9.4756e-15	2.35757e-13
ENSG00000100012.7	SEC14L3	3.45484	-1.00452	0.188681	-5.32389	1.01569e-07	8.38087e-07
ENSG00000181123.4	RP4-539M6.14	3.58361	-1.16514	0.15717	-7.41325	1.23244e-13	2.62127e-12
ENSG00000133488.10	SEC14L4	43.5349	-1.39473	0.127225	-10.9627	5.77394e-28	7.1292e-26
ENSG00000214491.4	SEC14L6	568.019	-1.25268	0.134401	-9.32046	1.15833e-20	6.02718e-19
ENSG00000100341.7	PNPLA5	172.894	-1.42593	0.133937	-10.6463	1.81465e-26	1.89636e-24
ENSG00000205634.2	LINC00898	10.11	1.06286	0.103308	10.2883	7.95353e-25	6.87199e-23
ENSG00000185960.8	SHOX	25.9645	2.9148	0.126723	23.0012	4.52922e-117	2.82412e-113
ENSG00000264573.1	RN7SL15P	10.0252	-1.76628	0.127269	-13.8784	8.5673e-44	4.21737e-41
ENSG00000147160.5	AWAT2	560.344	-1.17372	0.188042	-6.24179	4.32605e-10	5.3859e-09
ENSG00000184210.5	DGAT2L6	175.786	-1.50122	0.184564	-8.13386	4.15829e-16	1.24456e-14
ENSG00000204195.3	AWAT1	44.2366	-1.46012	0.180046	-8.10971	5.0741e-16	1.49999e-14
ENSG00000147246.5	HTR2C	1.96978	1.31412	0.190248	6.90738	4.937e-12	8.33498e-11
ENSG00000214992.5	AKAP16BP	1.71267	-1.4092	0.186828	-7.54275	4.60165e-14	1.03771e-12
ENSG00000165694.5	FRMD7	21.0777	1.32421	0.124692	10.6199	2.40751e-26	2.50194e-24
ENSG00000179542.11	SLITRK4	312.841	1.02277	0.0820532	12.4647	1.16353e-35	3.00207e-33
ENSG00000182242.7	TEX28P1	0.623324	1.02197	0.203533	5.02118	5.13555e-07	3.72968e-06
