# Supplementary material for: Local Adaptation of Sun-Exposure-Dependent Gene Expression Regulation in Human Skin
Source: PLoS Genet. 2016 Oct 19;12(10):e1006382. doi: 10.1371/journal.pgen.1006382 (PMC5070784; doi:10.1371/journal.pgen.1006382)
Supplement: S2 Table — (XLS) [file pgen.1006382.s017.xls]

## Sheet: Upregulated in NSE
Category	Term	Count	%	PValue	Genes	List Total	Pop Hits	Pop Total	Fold Enrichment	Bonferroni	Benjamini	FDR
GOTERM_CC_FAT	GO:0005882~intermediate filament	16	8.42105	3.98604e-11	ENSG00000094796, ENSG00000108417, ENSG00000170484, ENSG00000161849, ENSG00000139648, ENSG00000185640, ENSG00000171446, ENSG00000205426, ENSG00000187005, ENSG00000212900, ENSG00000185479, ENSG00000170442, ENSG00000131737, ENSG00000221852, ENSG00000196859, ENSG00000171360	127	145	11664	10.1343	6.09865e-09	6.09865e-09	4.7763e-08
GOTERM_CC_FAT	GO:0045111~intermediate filament cytoskeleton	16	8.42105	5.35821e-11	ENSG00000094796, ENSG00000108417, ENSG00000170484, ENSG00000161849, ENSG00000139648, ENSG00000185640, ENSG00000171446, ENSG00000205426, ENSG00000187005, ENSG00000212900, ENSG00000185479, ENSG00000170442, ENSG00000131737, ENSG00000221852, ENSG00000196859, ENSG00000171360	127	148	11664	9.92892	8.19805e-09	4.09903e-09	6.4205e-08
GOTERM_MF_FAT	GO:0003823~antigen binding	9	4.73684	5.09379e-09	ENSG00000211598, ENSG00000211679, ENSG00000211892, ENSG00000211893, ENSG00000211890, ENSG00000132465, ENSG00000211891, ENSG00000211895, ENSG00000211938	125	39	11931	22.0265	1.46192e-06	1.46192e-06	6.76085e-06
GOTERM_CC_FAT	GO:0000786~nucleosome	10	5.26316	5.30289e-09	ENSG00000168274, ENSG00000188987, ENSG00000168242, ENSG00000198518, ENSG00000197153, ENSG00000197459, ENSG00000168298, ENSG00000198339, ENSG00000124693, ENSG00000196532, ENSG00000187990, ENSG00000196374, ENSG00000197697, ENSG00000187837, ENSG00000197409, ENSG00000203813, ENSG00000124575, ENSG00000197846, ENSG00000198366, ENSG00000203814	127	54	11664	17.0079	8.11342e-07	2.70447e-07	6.35422e-06
GOTERM_BP_FAT	GO:0006334~nucleosome assembly	10	5.26316	2.97132e-08	ENSG00000168274, ENSG00000188987, ENSG00000168242, ENSG00000198518, ENSG00000197153, ENSG00000197459, ENSG00000168298, ENSG00000198339, ENSG00000124693, ENSG00000196532, ENSG00000187990, ENSG00000196374, ENSG00000197697, ENSG00000187837, ENSG00000197409, ENSG00000203813, ENSG00000124575, ENSG00000197846, ENSG00000198366, ENSG00000203814	122	72	12423	14.1428	3.15847e-05	3.15847e-05	4.73116e-05
GOTERM_BP_FAT	GO:0031497~chromatin assembly	10	5.26316	4.27874e-08	ENSG00000168274, ENSG00000188987, ENSG00000168242, ENSG00000198518, ENSG00000197153, ENSG00000197459, ENSG00000168298, ENSG00000198339, ENSG00000124693, ENSG00000196532, ENSG00000187990, ENSG00000196374, ENSG00000197697, ENSG00000187837, ENSG00000197409, ENSG00000203813, ENSG00000124575, ENSG00000197846, ENSG00000198366, ENSG00000203814	122	75	12423	13.577	4.54819e-05	2.27412e-05	6.81291e-05
GOTERM_BP_FAT	GO:0006323~DNA packaging	11	5.78947	6.37736e-08	ENSG00000168274, ENSG00000188987, ENSG00000168242, ENSG00000146857, ENSG00000198518, ENSG00000197153, ENSG00000197459, ENSG00000168298, ENSG00000198339, ENSG00000124693, ENSG00000196532, ENSG00000187990, ENSG00000196374, ENSG00000197697, ENSG00000187837, ENSG00000197409, ENSG00000203813, ENSG00000124575, ENSG00000197846, ENSG00000198366, ENSG00000203814	122	104	12423	10.7703	6.77891e-05	2.25969e-05	0.000101545
GOTERM_BP_FAT	GO:0065004~protein-DNA complex assembly	10	5.26316	6.78673e-08	ENSG00000168274, ENSG00000188987, ENSG00000168242, ENSG00000198518, ENSG00000197153, ENSG00000197459, ENSG00000168298, ENSG00000198339, ENSG00000124693, ENSG00000196532, ENSG00000187990, ENSG00000196374, ENSG00000197697, ENSG00000187837, ENSG00000197409, ENSG00000203813, ENSG00000124575, ENSG00000197846, ENSG00000198366, ENSG00000203814	122	79	12423	12.8896	7.21403e-05	1.80356e-05	0.000108063
GOTERM_BP_FAT	GO:0034728~nucleosome organization	10	5.26316	8.46389e-08	ENSG00000168274, ENSG00000188987, ENSG00000168242, ENSG00000198518, ENSG00000197153, ENSG00000197459, ENSG00000168298, ENSG00000198339, ENSG00000124693, ENSG00000196532, ENSG00000187990, ENSG00000196374, ENSG00000197697, ENSG00000187837, ENSG00000197409, ENSG00000203813, ENSG00000124575, ENSG00000197846, ENSG00000198366, ENSG00000203814	122	81	12423	12.5713	8.99671e-05	1.79941e-05	0.000134768
GOTERM_CC_FAT	GO:0032993~protein-DNA complex	10	5.26316	1.30588e-07	ENSG00000168274, ENSG00000188987, ENSG00000168242, ENSG00000198518, ENSG00000197153, ENSG00000197459, ENSG00000168298, ENSG00000198339, ENSG00000124693, ENSG00000196532, ENSG00000187990, ENSG00000196374, ENSG00000197697, ENSG00000187837, ENSG00000197409, ENSG00000203813, ENSG00000124575, ENSG00000197846, ENSG00000198366, ENSG00000203814	127	77	11664	11.9276	1.99797e-05	4.99497e-06	0.000156478
GOTERM_CC_FAT	GO:0045095~keratin filament	9	4.73684	1.23067e-06	ENSG00000170484, ENSG00000139648, ENSG00000161849, ENSG00000185640, ENSG00000205426, ENSG00000212900, ENSG00000185479, ENSG00000170442, ENSG00000221852	127	74	11664	11.17	0.000188275	3.76579e-05	0.00147465
GOTERM_BP_FAT	GO:0006333~chromatin assembly or disassembly	10	5.26316	1.49259e-06	ENSG00000168274, ENSG00000188987, ENSG00000168242, ENSG00000198518, ENSG00000197153, ENSG00000197459, ENSG00000168298, ENSG00000198339, ENSG00000124693, ENSG00000196532, ENSG00000187990, ENSG00000196374, ENSG00000197697, ENSG00000187837, ENSG00000197409, ENSG00000203813, ENSG00000124575, ENSG00000197846, ENSG00000198366, ENSG00000203814	122	113	12423	9.01132	0.00158536	0.000264402	0.00237658
GOTERM_CC_FAT	GO:0000785~chromatin	10	5.26316	0.00019736	ENSG00000168274, ENSG00000188987, ENSG00000168242, ENSG00000198518, ENSG00000197153, ENSG00000197459, ENSG00000168298, ENSG00000198339, ENSG00000124693, ENSG00000196532, ENSG00000187990, ENSG00000196374, ENSG00000197697, ENSG00000187837, ENSG00000197409, ENSG00000203813, ENSG00000124575, ENSG00000197846, ENSG00000198366, ENSG00000203814	127	188	11664	4.88524	0.0297476	0.00502053	0.236231
GOTERM_BP_FAT	GO:0006631~fatty acid metabolic process	9	4.73684	0.000632628	ENSG00000119915, ENSG00000173124, ENSG00000147160, ENSG00000116882, ENSG00000186115, ENSG00000113396, ENSG00000149485, ENSG00000186526, ENSG00000134824	122	195	12423	4.69975	0.489669	0.0916264	1.00258
GOTERM_CC_FAT	GO:0005792~microsome	10	5.26316	0.000783433	ENSG00000203857, ENSG00000135226, ENSG00000186115, ENSG00000213759, ENSG00000197408, ENSG00000175592, ENSG00000167080, ENSG00000149485, ENSG00000186526, ENSG00000010932	127	227	11664	4.04593	0.113002	0.0169844	0.934725
GOTERM_CC_FAT	GO:0042598~vesicular fraction	10	5.26316	0.000971492	ENSG00000203857, ENSG00000135226, ENSG00000186115, ENSG00000213759, ENSG00000197408, ENSG00000175592, ENSG00000167080, ENSG00000149485, ENSG00000186526, ENSG00000010932	127	234	11664	3.92489	0.138181	0.0184171	1.15791
GOTERM_BP_FAT	GO:0016584~nucleosome positioning	3	1.57895	0.00137569	ENSG00000168298, ENSG00000187837, ENSG00000124575	122	6	12423	50.9139	0.768545	0.167166	2.16814
GOTERM_CC_FAT	GO:0005624~membrane fraction	19	10	0.00194115	ENSG00000124003, ENSG00000203857, ENSG00000186115, ENSG00000211892, ENSG00000211893, ENSG00000170345, ENSG00000211890, ENSG00000175592, ENSG00000149485, ENSG00000134824, ENSG00000186526, ENSG00000157103, ENSG00000135226, ENSG00000047936, ENSG00000213759, ENSG00000197408, ENSG00000167080, ENSG00000211938, ENSG00000010932	127	787	11664	2.21729	0.257167	0.032492	2.30135
GOTERM_BP_FAT	GO:0055114~oxidation reduction	15	7.89474	0.00256021	ENSG00000178445, ENSG00000113924, ENSG00000203857, ENSG00000186115, ENSG00000122787, ENSG00000100867, ENSG00000149485, ENSG00000134824, ENSG00000167419, ENSG00000186526, ENSG00000198099, ENSG00000116882, ENSG00000197408, ENSG00000181333, ENSG00000010932	122	614	12423	2.48765	0.934453	0.261236	3.99959
GOTERM_BP_FAT	GO:0034754~cellular hormone metabolic process	5	2.63158	0.00257869	ENSG00000198099, ENSG00000203857, ENSG00000213759, ENSG00000122787, ENSG00000100867	122	59	12423	8.62948	0.935731	0.240024	4.02791
GOTERM_BP_FAT	GO:0034622~cellular macromolecular complex assembly	10	5.26316	0.00269413	ENSG00000168274, ENSG00000188987, ENSG00000168242, ENSG00000198518, ENSG00000197153, ENSG00000197459, ENSG00000168298, ENSG00000198339, ENSG00000124693, ENSG00000196532, ENSG00000187990, ENSG00000196374, ENSG00000197697, ENSG00000187837, ENSG00000197409, ENSG00000203813, ENSG00000124575, ENSG00000197846, ENSG00000198366, ENSG00000203814	122	301	12423	3.38299	0.943172	0.22949	4.20462
GOTERM_MF_FAT	GO:0005198~structural molecule activity	15	7.89474	0.0027184	ENSG00000094796, ENSG00000108417, ENSG00000161849, ENSG00000139648, ENSG00000185640, ENSG00000171446, ENSG00000205426, ENSG00000138829, ENSG00000158955, ENSG00000212900, ENSG00000185479, ENSG00000170442, ENSG00000131737, ENSG00000196859, ENSG00000171360	125	579	11931	2.47275	0.542164	0.323364	3.54848
GOTERM_CC_FAT	GO:0005626~insoluble fraction	19	10	0.00291549	ENSG00000124003, ENSG00000203857, ENSG00000186115, ENSG00000211892, ENSG00000211893, ENSG00000170345, ENSG00000211890, ENSG00000175592, ENSG00000149485, ENSG00000134824, ENSG00000186526, ENSG00000157103, ENSG00000135226, ENSG00000047936, ENSG00000213759, ENSG00000197408, ENSG00000167080, ENSG00000211938, ENSG00000010932	127	817	11664	2.13587	0.360278	0.0436891	3.43812
GOTERM_BP_FAT	GO:0008610~lipid biosynthetic process	10	5.26316	0.00334802	ENSG00000124003, ENSG00000119915, ENSG00000203857, ENSG00000166391, ENSG00000147160, ENSG00000122787, ENSG00000204195, ENSG00000184210, ENSG00000149485, ENSG00000134824	122	311	12423	3.27421	0.971701	0.257013	5.19983
GOTERM_CC_FAT	GO:0044421~extracellular region part	20	10.5263	0.00388531	ENSG00000145681, ENSG00000109471, ENSG00000120332, ENSG00000007908, ENSG00000146674, ENSG00000162631, ENSG00000130208, ENSG00000163739, ENSG00000167419, ENSG00000172752, ENSG00000150275, ENSG00000124875, ENSG00000104267, ENSG00000100473, ENSG00000137033, ENSG00000138829, ENSG00000158955, ENSG00000184995, ENSG00000163273, ENSG00000185559	127	907	11664	2.02519	0.448774	0.0527066	4.55754
GOTERM_CC_FAT	GO:0005576~extracellular region	32	16.8421	0.00497646	ENSG00000145681, ENSG00000109471, ENSG00000120332, ENSG00000007908, ENSG00000211892, ENSG00000211893, ENSG00000132465, ENSG00000130208, ENSG00000163739, ENSG00000167419, ENSG00000204140, ENSG00000069482, ENSG00000100473, ENSG00000211679, ENSG00000138829, ENSG00000158955, ENSG00000184995, ENSG00000016602, ENSG00000211938, ENSG00000211598, ENSG00000162631, ENSG00000146674, ENSG00000172752, ENSG0000…	127	1807	11664	1.62643	0.533874	0.0616275	5.80279
GOTERM_BP_FAT	GO:0034621~cellular macromolecular complex subunit organization	10	5.26316	0.00585956	ENSG00000168274, ENSG00000188987, ENSG00000168242, ENSG00000198518, ENSG00000197153, ENSG00000197459, ENSG00000168298, ENSG00000198339, ENSG00000124693, ENSG00000196532, ENSG00000187990, ENSG00000196374, ENSG00000197697, ENSG00000187837, ENSG00000197409, ENSG00000203813, ENSG00000124575, ENSG00000197846, ENSG00000198366, ENSG00000203814	122	339	12423	3.00377	0.998064	0.381552	8.933
GOTERM_MF_FAT	GO:0020037~heme binding	6	3.15789	0.00642913	ENSG00000186115, ENSG00000197408, ENSG00000149485, ENSG00000186526, ENSG00000134824, ENSG00000167419	125	113	11931	5.06804	0.842938	0.46046	8.20455
GOTERM_CC_FAT	GO:0044430~cytoskeletal part	19	10	0.00717258	ENSG00000108417, ENSG00000139648, ENSG00000185640, ENSG00000212900, ENSG00000187005, ENSG00000185479, ENSG00000170442, ENSG00000131737, ENSG00000147573, ENSG00000221852, ENSG00000196859, ENSG00000094796, ENSG00000170484, ENSG00000133454, ENSG00000161849, ENSG00000171446, ENSG00000205426, ENSG00000105255, ENSG00000171360	127	891	11664	1.95848	0.667581	0.0812305	8.26403
GOTERM_MF_FAT	GO:0008374~O-acyltransferase activity	4	2.10526	0.00762457	ENSG00000124003, ENSG00000166391, ENSG00000147160, ENSG00000204195	125	39	11931	9.78954	0.888823	0.422565	9.65969
GOTERM_MF_FAT	GO:0046906~tetrapyrrole binding	6	3.15789	0.00852946	ENSG00000186115, ENSG00000197408, ENSG00000149485, ENSG00000186526, ENSG00000134824, ENSG00000167419	125	121	11931	4.73296	0.914433	0.388409	10.747
GOTERM_BP_FAT	GO:0006325~chromatin organization	10	5.26316	0.00855196	ENSG00000168274, ENSG00000188987, ENSG00000168242, ENSG00000198518, ENSG00000197153, ENSG00000197459, ENSG00000168298, ENSG00000198339, ENSG00000124693, ENSG00000196532, ENSG00000187990, ENSG00000196374, ENSG00000197697, ENSG00000187837, ENSG00000197409, ENSG00000203813, ENSG00000124575, ENSG00000197846, ENSG00000198366, ENSG00000203814	122	360	12423	2.82855	0.999892	0.479065	12.7817
GOTERM_CC_FAT	GO:0000267~cell fraction	21	11.0526	0.00895458	ENSG00000124003, ENSG00000203857, ENSG00000186115, ENSG00000211892, ENSG00000211893, ENSG00000170345, ENSG00000211890, ENSG00000175592, ENSG00000149485, ENSG00000134824, ENSG00000186526, ENSG00000157103, ENSG00000135226, ENSG00000047936, ENSG00000213759, ENSG00000197408, ENSG00000167080, ENSG00000133636, ENSG00000185559, ENSG00000211938, ENSG00000010932	127	1053	11664	1.83162	0.747469	0.0936245	10.2177
GOTERM_BP_FAT	GO:0007398~ectoderm development	7	3.68421	0.0101504	ENSG00000094796, ENSG00000139648, ENSG00000171446, ENSG00000187005, ENSG00000185479, ENSG00000131737, ENSG00000159450	122	188	12423	3.79146	0.99998	0.514707	14.994
GOTERM_BP_FAT	GO:0033559~unsaturated fatty acid metabolic process	4	2.10526	0.0113357	ENSG00000186115, ENSG00000149485, ENSG00000186526, ENSG00000134824	122	48	12423	8.48566	0.999995	0.531123	16.6003
GOTERM_BP_FAT	GO:0051276~chromosome organization	11	5.78947	0.0145008	ENSG00000168274, ENSG00000188987, ENSG00000168242, ENSG00000146857, ENSG00000198518, ENSG00000197153, ENSG00000197459, ENSG00000168298, ENSG00000198339, ENSG00000124693, ENSG00000196532, ENSG00000187990, ENSG00000196374, ENSG00000197697, ENSG00000187837, ENSG00000197409, ENSG00000203813, ENSG00000124575, ENSG00000197846, ENSG00000198366, ENSG00000203814	122	461	12423	2.42973	1	0.598827	20.7515
GOTERM_BP_FAT	GO:0010817~regulation of hormone levels	6	3.15789	0.0147925	ENSG00000198099, ENSG00000203857, ENSG00000069482, ENSG00000213759, ENSG00000122787, ENSG00000100867	122	148	12423	4.12816	1	0.585262	21.1243
GOTERM_BP_FAT	GO:0051789~response to protein stimulus	5	2.63158	0.0175099	ENSG00000173110, ENSG00000125968, ENSG00000170345, ENSG00000204388, ENSG00000120738	122	102	12423	4.99156	1	0.627795	24.5179
GOTERM_CC_FAT	GO:0044427~chromosomal part	10	5.26316	0.0182072	ENSG00000168274, ENSG00000188987, ENSG00000168242, ENSG00000198518, ENSG00000197153, ENSG00000197459, ENSG00000168298, ENSG00000198339, ENSG00000124693, ENSG00000196532, ENSG00000187990, ENSG00000196374, ENSG00000197697, ENSG00000187837, ENSG00000197409, ENSG00000203813, ENSG00000124575, ENSG00000197846, ENSG00000198366, ENSG00000203814	127	368	11664	2.49572	0.939878	0.170909	19.7626
GOTERM_BP_FAT	GO:0042445~hormone metabolic process	5	2.63158	0.0198755	ENSG00000198099, ENSG00000203857, ENSG00000213759, ENSG00000122787, ENSG00000100867	122	106	12423	4.8032	1	0.655969	27.3604
GOTERM_MF_FAT	GO:0047196~long-chain-alcohol O-fatty-acyltransferase activity	2	1.05263	0.020679	ENSG00000147160, ENSG00000204195	125	2	11931	95.448	0.997514	0.631943	24.2207
GOTERM_CC_FAT	GO:0005615~extracellular space	14	7.36842	0.020738	ENSG00000150275, ENSG00000109471, ENSG00000124875, ENSG00000120332, ENSG00000104267, ENSG00000137033, ENSG00000007908, ENSG00000146674, ENSG00000184995, ENSG00000130208, ENSG00000163739, ENSG00000163273, ENSG00000167419, ENSG00000185559	127	640	11664	2.00906	0.959493	0.18159	22.2061
GOTERM_BP_FAT	GO:0065003~macromolecular complex assembly	13	6.84211	0.0224617	ENSG00000168274, ENSG00000188987, ENSG00000168242, ENSG00000198518, ENSG00000197153, ENSG00000130208, ENSG00000197459, ENSG00000157103, ENSG00000168298, ENSG00000198339, ENSG00000124693, ENSG00000196532, ENSG00000187990, ENSG00000116882, ENSG00000196374, ENSG00000197697, ENSG00000187837, ENSG00000197409, ENSG00000203813, ENSG00000197846, ENSG00000198366, ENSG00000124575, ENSG00000203814	122	642	12423	2.06194	1	0.683348	30.3529
GOTERM_BP_FAT	GO:0008544~epidermis development	6	3.15789	0.0275635	ENSG00000094796, ENSG00000139648, ENSG00000171446, ENSG00000187005, ENSG00000131737, ENSG00000159450	122	174	12423	3.51131	1	0.740894	35.9207
GOTERM_BP_FAT	GO:0007610~behavior	10	5.26316	0.0335579	ENSG00000125740, ENSG00000182389, ENSG00000157103, ENSG00000124875, ENSG00000069482, ENSG00000197587, ENSG00000170345, ENSG00000175592, ENSG00000163739, ENSG00000120738	122	455	12423	2.23798	1	0.793526	41.9291
GOTERM_BP_FAT	GO:0043933~macromolecular complex subunit organization	13	6.84211	0.0347046	ENSG00000168274, ENSG00000188987, ENSG00000168242, ENSG00000198518, ENSG00000197153, ENSG00000130208, ENSG00000197459, ENSG00000157103, ENSG00000168298, ENSG00000198339, ENSG00000124693, ENSG00000196532, ENSG00000187990, ENSG00000116882, ENSG00000196374, ENSG00000197697, ENSG00000187837, ENSG00000197409, ENSG00000203813, ENSG00000197846, ENSG00000198366, ENSG00000124575, ENSG00000203814	122	685	12423	1.9325	1	0.790793	43.0165
GOTERM_BP_FAT	GO:0006955~immune response	12	6.31579	0.0351562	ENSG00000211598, ENSG00000124875, ENSG00000109471, ENSG00000211679, ENSG00000211892, ENSG00000211893, ENSG00000211890, ENSG00000132465, ENSG00000211891, ENSG00000163739, ENSG00000211895, ENSG00000211938	122	609	12423	2.00646	1	0.781671	43.4395
GOTERM_BP_FAT	GO:0006651~diacylglycerol biosynthetic process	2	1.05263	0.038399	ENSG00000124003, ENSG00000166391	122	4	12423	50.9139	1	0.798278	46.3917
GOTERM_BP_FAT	GO:0015812~gamma-aminobutyric acid transport	2	1.05263	0.038399	ENSG00000182389, ENSG00000157103	122	4	12423	50.9139	1	0.798278	46.3917
GOTERM_BP_FAT	GO:0006633~fatty acid biosynthetic process	4	2.10526	0.0391745	ENSG00000119915, ENSG00000147160, ENSG00000149485, ENSG00000134824	122	77	12423	5.28976	1	0.792648	47.0759
GOTERM_BP_FAT	GO:0010033~response to organic substance	13	6.84211	0.0395668	ENSG00000007908, ENSG00000170345, ENSG00000175592, ENSG00000149485, ENSG00000157103, ENSG00000173110, ENSG00000069482, ENSG00000104267, ENSG00000125968, ENSG00000204388, ENSG00000163273, ENSG00000141682, ENSG00000120738	122	699	12423	1.89379	1	0.784037	47.4189
GOTERM_CC_FAT	GO:0005783~endoplasmic reticulum	17	8.94737	0.043044	ENSG00000124003, ENSG00000119915, ENSG00000203857, ENSG00000166391, ENSG00000147160, ENSG00000186115, ENSG00000149485, ENSG00000130208, ENSG00000134824, ENSG00000186526, ENSG00000135226, ENSG00000213759, ENSG00000197408, ENSG00000204388, ENSG00000204195, ENSG00000184210, ENSG00000010932	127	932	11664	1.67524	0.998807	0.326981	40.9749
GOTERM_CC_FAT	GO:0005694~chromosome	10	5.26316	0.0470455	ENSG00000168274, ENSG00000188987, ENSG00000168242, ENSG00000198518, ENSG00000197153, ENSG00000197459, ENSG00000168298, ENSG00000198339, ENSG00000124693, ENSG00000196532, ENSG00000187990, ENSG00000196374, ENSG00000197697, ENSG00000187837, ENSG00000197409, ENSG00000203813, ENSG00000124575, ENSG00000197846, ENSG00000198366, ENSG00000203814	127	437	11664	2.10166	0.999372	0.336084	43.8654
GOTERM_BP_FAT	GO:0007586~digestion	4	2.10526	0.0500538	ENSG00000204140, ENSG00000166391, ENSG00000196748, ENSG00000122787	122	85	12423	4.7919	1	0.847751	55.8523
GOTERM_BP_FAT	GO:0007218~neuropeptide signaling pathway	4	2.10526	0.0500538	ENSG00000069482, ENSG00000181790, ENSG00000056291, ENSG00000153292	122	85	12423	4.7919	1	0.847751	55.8523
GOTERM_MF_FAT	GO:0003846~2-acylglycerol O-acyltransferase activity	2	1.05263	0.0509048	ENSG00000124003, ENSG00000166391	125	5	11931	38.1792	1	0.882591	50.0151
GOTERM_BP_FAT	GO:0008285~negative regulation of cell proliferation	8	4.21053	0.0549363	ENSG00000109471, ENSG00000069482, ENSG00000181790, ENSG00000146674, ENSG00000175592, ENSG00000100867, ENSG00000163739, ENSG00000163273	122	350	12423	2.32749	1	0.864947	59.3301
GOTERM_BP_FAT	GO:0009629~response to gravity	2	1.05263	0.0570465	ENSG00000170345, ENSG00000175592	122	6	12423	33.9426	1	0.866567	60.7522
GOTERM_BP_FAT	GO:0046394~carboxylic acid biosynthetic process	5	2.63158	0.058807	ENSG00000119915, ENSG00000147160, ENSG00000122787, ENSG00000149485, ENSG00000134824	122	150	12423	3.39426	1	0.866452	61.9028
GOTERM_BP_FAT	GO:0016053~organic acid biosynthetic process	5	2.63158	0.058807	ENSG00000119915, ENSG00000147160, ENSG00000122787, ENSG00000149485, ENSG00000134824	122	150	12423	3.39426	1	0.866452	61.9028
GOTERM_BP_FAT	GO:0022405~hair cycle process	3	1.57895	0.0603121	ENSG00000139648, ENSG00000171446, ENSG00000187005	122	41	12423	7.45082	1	0.865183	62.8613
GOTERM_BP_FAT	GO:0022404~molting cycle process	3	1.57895	0.0603121	ENSG00000139648, ENSG00000171446, ENSG00000187005	122	41	12423	7.45082	1	0.865183	62.8613
GOTERM_BP_FAT	GO:0001942~hair follicle development	3	1.57895	0.0603121	ENSG00000139648, ENSG00000171446, ENSG00000187005	122	41	12423	7.45082	1	0.865183	62.8613
GOTERM_MF_FAT	GO:0016717~oxidoreductase activity, acting on paired donors, with oxidation of a pair of donors resulting in the reduction of molecular oxygen to two molecules of water	2	1.05263	0.060773	ENSG00000149485, ENSG00000134824	125	6	11931	31.816	1	0.894526	56.4898
GOTERM_BP_FAT	GO:0042303~molting cycle	3	1.57895	0.0629353	ENSG00000139648, ENSG00000171446, ENSG00000187005	122	42	12423	7.27342	1	0.868966	64.4782
GOTERM_BP_FAT	GO:0042633~hair cycle	3	1.57895	0.0629353	ENSG00000139648, ENSG00000171446, ENSG00000187005	122	42	12423	7.27342	1	0.868966	64.4782
GOTERM_BP_FAT	GO:0034599~cellular response to oxidative stress	3	1.57895	0.0629353	ENSG00000170345, ENSG00000100867, ENSG00000167419	122	42	12423	7.27342	1	0.868966	64.4782
GOTERM_CC_FAT	GO:0043232~intracellular non-membrane-bounded organelle	35	18.4211	0.0637026	ENSG00000108417, ENSG00000168274, ENSG00000168242, ENSG00000185640, ENSG00000007908, ENSG00000187005, ENSG00000212900, ENSG00000170345, ENSG00000131737, ENSG00000221852, ENSG00000170484, ENSG00000168298, ENSG00000133454, ENSG00000198339, ENSG00000187990, ENSG00000171446, ENSG00000205426, ENSG00000196374, ENSG00000159450, ENSG00000203813, ENSG00000171360, ENSG00000203814, ENSG00000188987, ENSG0000…	127	2449	11664	1.31257	0.999958	0.411419	54.5573
GOTERM_CC_FAT	GO:0043228~non-membrane-bounded organelle	35	18.4211	0.0637026	ENSG00000108417, ENSG00000168274, ENSG00000168242, ENSG00000185640, ENSG00000007908, ENSG00000187005, ENSG00000212900, ENSG00000170345, ENSG00000131737, ENSG00000221852, ENSG00000170484, ENSG00000168298, ENSG00000133454, ENSG00000198339, ENSG00000187990, ENSG00000171446, ENSG00000205426, ENSG00000196374, ENSG00000159450, ENSG00000203813, ENSG00000171360, ENSG00000203814, ENSG00000188987, ENSG0000…	127	2449	11664	1.31257	0.999958	0.411419	54.5573
GOTERM_CC_FAT	GO:0005856~cytoskeleton	21	11.0526	0.0656829	ENSG00000108417, ENSG00000139648, ENSG00000185640, ENSG00000007908, ENSG00000212900, ENSG00000187005, ENSG00000185479, ENSG00000170442, ENSG00000131737, ENSG00000147573, ENSG00000221852, ENSG00000196859, ENSG00000094796, ENSG00000170484, ENSG00000161849, ENSG00000133454, ENSG00000171446, ENSG00000205426, ENSG00000159450, ENSG00000105255, ENSG00000171360	127	1301	11664	1.48247	0.999969	0.405323	55.6957
GOTERM_BP_FAT	GO:0009744~response to sucrose stimulus	2	1.05263	0.0662353	ENSG00000157103, ENSG00000149485	122	7	12423	29.0937	1	0.875242	66.4186
GOTERM_BP_FAT	GO:0034285~response to disaccharide stimulus	2	1.05263	0.0662353	ENSG00000157103, ENSG00000149485	122	7	12423	29.0937	1	0.875242	66.4186
GOTERM_BP_FAT	GO:0006690~icosanoid metabolic process	3	1.57895	0.0682952	ENSG00000186115, ENSG00000149485, ENSG00000186526	122	44	12423	6.94281	1	0.876161	67.5789
GOTERM_BP_FAT	GO:0006639~acylglycerol metabolic process	3	1.57895	0.0794421	ENSG00000124003, ENSG00000166391, ENSG00000130208	122	48	12423	6.36424	1	0.907275	73.2332
GOTERM_BP_FAT	GO:0006638~neutral lipid metabolic process	3	1.57895	0.0823124	ENSG00000124003, ENSG00000166391, ENSG00000130208	122	49	12423	6.23436	1	0.909544	74.5316
GOTERM_BP_FAT	GO:0016042~lipid catabolic process	5	2.63158	0.0829999	ENSG00000204140, ENSG00000116882, ENSG00000196748, ENSG00000122787, ENSG00000100341	122	169	12423	3.01266	1	0.905741	74.8338
GOTERM_BP_FAT	GO:0046395~carboxylic acid catabolic process	4	2.10526	0.0846673	ENSG00000178445, ENSG00000113924, ENSG00000116882, ENSG00000122787	122	106	12423	3.84256	1	0.904729	75.5526
GOTERM_BP_FAT	GO:0016054~organic acid catabolic process	4	2.10526	0.0846673	ENSG00000178445, ENSG00000113924, ENSG00000116882, ENSG00000122787	122	106	12423	3.84256	1	0.904729	75.5526
GOTERM_BP_FAT	GO:0006662~glycerol ether metabolic process	3	1.57895	0.0852143	ENSG00000124003, ENSG00000166391, ENSG00000130208	122	50	12423	6.10967	1	0.900658	75.7842
GOTERM_MF_FAT	GO:0005506~iron ion binding	7	3.68421	0.0860156	ENSG00000113924, ENSG00000186115, ENSG00000197408, ENSG00000149485, ENSG00000186526, ENSG00000134824, ENSG00000167419	125	294	11931	2.27257	1	0.943196	69.6924
GOTERM_BP_FAT	GO:0007611~learning or memory	4	2.10526	0.0902719	ENSG00000157103, ENSG00000170345, ENSG00000175592, ENSG00000120738	122	109	12423	3.7368	1	0.908784	77.8302
GOTERM_BP_FAT	GO:0018904~organic ether metabolic process	3	1.57895	0.0911094	ENSG00000124003, ENSG00000166391, ENSG00000130208	122	52	12423	5.87468	1	0.905731	78.153
GOTERM_BP_FAT	GO:0046339~diacylglycerol metabolic process	2	1.05263	0.0932723	ENSG00000124003, ENSG00000166391	122	10	12423	20.3656	1	0.906097	78.9663
GOTERM_BP_FAT	GO:0008210~estrogen metabolic process	2	1.05263	0.0932723	ENSG00000203857, ENSG00000213759	122	10	12423	20.3656	1	0.906097	78.9663
GOTERM_BP_FAT	GO:0048729~tissue morphogenesis	5	2.63158	0.0944492	ENSG00000136099, ENSG00000113196, ENSG00000139648, ENSG00000104267, ENSG00000171446	122	177	12423	2.87649	1	0.904019	79.3968

## Sheet: Upregulated in SE
Category	Term	Count	%	PValue	Genes	List Total	Pop Hits	Pop Total	Fold Enrichment	Bonferroni	Benjamini	FDR
GOTERM_BP_FAT	GO:0030855~epithelial cell differentiation	9	10.1124	2.01711e-07	ENSG00000187173, ENSG00000007372, ENSG00000196805, ENSG00000159516, ENSG00000172867, ENSG00000186226, ENSG00000118526, ENSG00000159184, ENSG00000126778	62	129	12423	13.9794	0.000154095	0.000154095	0.000307753
GOTERM_BP_FAT	GO:0060429~epithelium development	10	11.236	1.01176e-06	ENSG00000187173, ENSG00000007372, ENSG00000196805, ENSG00000121075, ENSG00000159516, ENSG00000172867, ENSG00000186226, ENSG00000118526, ENSG00000159184, ENSG00000126778	62	217	12423	9.23369	0.000772688	0.000386419	0.00154365
GOTERM_BP_FAT	GO:0030216~keratinocyte differentiation	6	6.74157	9.86677e-06	ENSG00000187173, ENSG00000007372, ENSG00000196805, ENSG00000159516, ENSG00000172867, ENSG00000186226	62	59	12423	20.3767	0.00750991	0.0025096	0.0150528
GOTERM_CC_FAT	GO:0005576~extracellular region	24	26.9663	1.0214e-05	ENSG00000118271, ENSG00000134028, ENSG00000184613, ENSG00000111215, ENSG00000125726, ENSG00000168703, ENSG00000088882, ENSG00000105664, ENSG00000113739, ENSG00000112761, ENSG00000143768, ENSG00000188373, ENSG00000169495, ENSG00000167941, ENSG00000164932, ENSG00000128802, ENSG00000133063, ENSG00000171951, ENSG00000165799, ENSG00000174697, ENSG00000116690, ENSG00000126545, ENSG00000149968, ENSG0000…	60	1807	11664	2.58196	0.00118413	0.00118413	0.0116523
GOTERM_BP_FAT	GO:0009913~epidermal cell differentiation	6	6.74157	1.59161e-05	ENSG00000187173, ENSG00000007372, ENSG00000196805, ENSG00000159516, ENSG00000172867, ENSG00000186226	62	65	12423	18.4958	0.0120864	0.00303539	0.0242807
GOTERM_BP_FAT	GO:0031424~keratinization	5	5.61798	2.75527e-05	ENSG00000187173, ENSG00000196805, ENSG00000159516, ENSG00000172867, ENSG00000186226	62	36	12423	27.8293	0.0208306	0.00420127	0.0420294
GOTERM_MF_FAT	GO:0043176~amine binding	6	6.74157	0.0001587	ENSG00000147647, ENSG00000135312, ENSG00000007933, ENSG00000145451, ENSG00000147246, ENSG00000166736	59	106	11931	11.4464	0.0266203	0.0266203	0.193439
GOTERM_BP_FAT	GO:0008544~epidermis development	7	7.86517	0.000203183	ENSG00000187173, ENSG00000007372, ENSG00000196805, ENSG00000159516, ENSG00000172867, ENSG00000186226, ENSG00000159184	62	174	12423	8.0609	0.143797	0.0255427	0.309551
GOTERM_BP_FAT	GO:0007398~ectoderm development	7	7.86517	0.000308547	ENSG00000187173, ENSG00000007372, ENSG00000196805, ENSG00000159516, ENSG00000172867, ENSG00000186226, ENSG00000159184	62	188	12423	7.46062	0.210035	0.03312	0.469721
GOTERM_CC_FAT	GO:0005615~extracellular space	12	13.4831	0.00031238	ENSG00000143768, ENSG00000118271, ENSG00000111215, ENSG00000125726, ENSG00000128802, ENSG00000167941, ENSG00000168703, ENSG00000133063, ENSG00000171951, ENSG00000088882, ENSG00000174697, ENSG00000149968	60	640	11664	3.645	0.0355928	0.0179577	0.35581
GOTERM_BP_FAT	GO:0045664~regulation of neuron differentiation	6	6.74157	0.000432263	ENSG00000007372, ENSG00000143032, ENSG00000104725, ENSG00000104722, ENSG00000138136, ENSG00000126778	62	130	12423	9.24789	0.281306	0.0404492	0.657482
GOTERM_BP_FAT	GO:0007267~cell-cell signaling	11	12.3596	0.000464001	ENSG00000112761, ENSG00000135312, ENSG00000145451, ENSG00000125726, ENSG00000108405, ENSG00000136928, ENSG00000174697, ENSG00000147246, ENSG00000126778, ENSG00000113739, ENSG00000166736	62	578	12423	3.81329	0.298531	0.0386316	0.705597
GOTERM_CC_FAT	GO:0044421~extracellular region part	14	15.7303	0.000488276	ENSG00000143768, ENSG00000118271, ENSG00000111215, ENSG00000125726, ENSG00000167941, ENSG00000128802, ENSG00000164932, ENSG00000168703, ENSG00000133063, ENSG00000171951, ENSG00000088882, ENSG00000174697, ENSG00000105664, ENSG00000149968	60	907	11664	3.00066	0.0550789	0.0187074	0.555652
GOTERM_MF_FAT	GO:0051378~serotonin binding	3	3.37079	0.000638238	ENSG00000135312, ENSG00000147246, ENSG00000166736	59	8	11931	75.8326	0.102853	0.0528213	0.775862
GOTERM_BP_FAT	GO:0050767~regulation of neurogenesis	6	6.74157	0.00117049	ENSG00000007372, ENSG00000143032, ENSG00000104725, ENSG00000104722, ENSG00000138136, ENSG00000126778	62	162	12423	7.42115	0.591301	0.0855912	1.77101
GOTERM_MF_FAT	GO:0004993~serotonin receptor activity	3	3.37079	0.00148572	ENSG00000135312, ENSG00000147246, ENSG00000166736	59	12	11931	50.5551	0.223346	0.0808016	1.79755
GOTERM_BP_FAT	GO:0016477~cell migration	7	7.86517	0.00207217	ENSG00000007372, ENSG00000143032, ENSG00000164932, ENSG00000171951, ENSG00000198914, ENSG00000172867, ENSG00000126778	62	271	12423	5.17563	0.795006	0.134173	3.11526
GOTERM_BP_FAT	GO:0051960~regulation of nervous system development	6	6.74157	0.00220346	ENSG00000007372, ENSG00000143032, ENSG00000104725, ENSG00000104722, ENSG00000138136, ENSG00000126778	62	187	12423	6.42902	0.814611	0.131026	3.30956
GOTERM_BP_FAT	GO:0060284~regulation of cell development	6	6.74157	0.00301192	ENSG00000007372, ENSG00000143032, ENSG00000104725, ENSG00000104722, ENSG00000138136, ENSG00000126778	62	201	12423	5.98122	0.900199	0.162451	4.49798
GOTERM_BP_FAT	GO:0051674~localization of cell	7	7.86517	0.00355006	ENSG00000007372, ENSG00000143032, ENSG00000164932, ENSG00000171951, ENSG00000198914, ENSG00000172867, ENSG00000126778	62	302	12423	4.64436	0.933932	0.176405	5.28144
GOTERM_BP_FAT	GO:0048870~cell motility	7	7.86517	0.00355006	ENSG00000007372, ENSG00000143032, ENSG00000164932, ENSG00000171951, ENSG00000198914, ENSG00000172867, ENSG00000126778	62	302	12423	4.64436	0.933932	0.176405	5.28144
GOTERM_BP_FAT	GO:0040008~regulation of growth	7	7.86517	0.0057845	ENSG00000112761, ENSG00000143032, ENSG00000169495, ENSG00000184613, ENSG00000128802, ENSG00000174697, ENSG00000159184	62	334	12423	4.19939	0.988112	0.255825	8.47073
GOTERM_CC_FAT	GO:0045202~synapse	7	7.86517	0.00793874	ENSG00000145451, ENSG00000108405, ENSG00000175920, ENSG00000104722, ENSG00000136928, ENSG00000166736, ENSG00000115155	60	347	11664	3.92161	0.603298	0.206373	8.69213
GOTERM_BP_FAT	GO:0001709~cell fate determination	3	3.37079	0.010701	ENSG00000007372, ENSG00000143032, ENSG00000138136	62	32	12423	18.7848	0.999731	0.401739	15.1383
GOTERM_BP_FAT	GO:0048729~tissue morphogenesis	5	5.61798	0.0110621	ENSG00000121075, ENSG00000159251, ENSG00000118526, ENSG00000159184, ENSG00000126778	62	177	12423	5.6602	0.999796	0.393418	15.6097
GOTERM_BP_FAT	GO:0002009~morphogenesis of an epithelium	4	4.49438	0.0129996	ENSG00000121075, ENSG00000118526, ENSG00000159184, ENSG00000126778	62	100	12423	8.01484	0.999954	0.426145	18.0972
GOTERM_BP_FAT	GO:0007268~synaptic transmission	6	6.74157	0.0137375	ENSG00000135312, ENSG00000145451, ENSG00000108405, ENSG00000136928, ENSG00000147246, ENSG00000166736	62	290	12423	4.14561	0.999974	0.426628	19.0265
GOTERM_MF_FAT	GO:0008227~amine receptor activity	3	3.37079	0.0145955	ENSG00000135312, ENSG00000147246, ENSG00000166736	59	38	11931	15.9648	0.917876	0.464675	16.4208
GOTERM_BP_FAT	GO:0032536~regulation of cell projection size	2	2.24719	0.0146597	ENSG00000104725, ENSG00000104722	62	3	12423	133.581	0.999987	0.431154	20.174
GOTERM_BP_FAT	GO:0031133~regulation of axon diameter	2	2.24719	0.0146597	ENSG00000104725, ENSG00000104722	62	3	12423	133.581	0.999987	0.431154	20.174
GOTERM_BP_FAT	GO:0001655~urogenital system development	4	4.49438	0.0163622	ENSG00000198914, ENSG00000118526, ENSG00000159184, ENSG00000126778	62	109	12423	7.35306	0.999997	0.451296	22.2527
GOTERM_BP_FAT	GO:0030182~neuron differentiation	7	7.86517	0.0177809	ENSG00000007372, ENSG00000143032, ENSG00000179542, ENSG00000104435, ENSG00000104725, ENSG00000138136, ENSG00000174697	62	426	12423	3.29248	0.999999	0.463687	23.946
GOTERM_MF_FAT	GO:0043565~sequence-specific DNA binding	8	8.98876	0.0190852	ENSG00000007372, ENSG00000143032, ENSG00000198914, ENSG00000138136, ENSG00000118526, ENSG00000159184, ENSG00000185960, ENSG00000126778	59	565	11931	2.8633	0.962215	0.480647	20.9498
GOTERM_BP_FAT	GO:0045110~intermediate filament bundle assembly	2	2.24719	0.0194991	ENSG00000104725, ENSG00000104722	62	4	12423	100.185	1	0.480095	25.9508
GOTERM_BP_FAT	GO:0035295~tube development	5	5.61798	0.0211265	ENSG00000121075, ENSG00000138136, ENSG00000118526, ENSG00000159184, ENSG00000126778	62	215	12423	4.65979	1	0.493247	27.8038
GOTERM_BP_FAT	GO:0035239~tube morphogenesis	4	4.49438	0.0239305	ENSG00000138136, ENSG00000118526, ENSG00000159184, ENSG00000126778	62	126	12423	6.36098	1	0.522986	30.8956
GOTERM_CC_FAT	GO:0005883~neurofilament	2	2.24719	0.0250412	ENSG00000104725, ENSG00000104722	60	5	11664	77.76	0.947227	0.444759	25.1234
GOTERM_BP_FAT	GO:0030705~cytoskeleton-dependent intracellular transport	3	3.37079	0.0259199	ENSG00000159251, ENSG00000104725, ENSG00000104722	62	51	12423	11.7865	1	0.537769	33.0136
GOTERM_BP_FAT	GO:0019226~transmission of nerve impulse	6	6.74157	0.0259926	ENSG00000135312, ENSG00000145451, ENSG00000108405, ENSG00000136928, ENSG00000147246, ENSG00000166736	62	342	12423	3.51528	1	0.525371	33.0898
GOTERM_BP_FAT	GO:0048732~gland development	4	4.49438	0.0264614	ENSG00000007372, ENSG00000118526, ENSG00000159184, ENSG00000126778	62	131	12423	6.1182	1	0.51893	33.5794
GOTERM_BP_FAT	GO:0006928~cell motion	7	7.86517	0.0265382	ENSG00000007372, ENSG00000143032, ENSG00000164932, ENSG00000171951, ENSG00000198914, ENSG00000172867, ENSG00000126778	62	467	12423	3.00342	1	0.507662	33.6594
GOTERM_BP_FAT	GO:0045165~cell fate commitment	4	4.49438	0.0275125	ENSG00000007372, ENSG00000143032, ENSG00000138136, ENSG00000126778	62	133	12423	6.02619	1	0.508587	34.6652
GOTERM_BP_FAT	GO:0050877~neurological system process	10	11.236	0.0280071	ENSG00000007372, ENSG00000135312, ENSG00000111215, ENSG00000145451, ENSG00000108405, ENSG00000104725, ENSG00000136928, ENSG00000147246, ENSG00000166736, ENSG00000115155	62	886	12423	2.26152	1	0.503459	35.1703
GOTERM_CC_FAT	GO:0045211~postsynaptic membrane	4	4.49438	0.0290801	ENSG00000145451, ENSG00000108405, ENSG00000136928, ENSG00000166736	60	132	11664	5.89091	0.967396	0.434787	28.587
GOTERM_BP_FAT	GO:0050770~regulation of axonogenesis	3	3.37079	0.0308232	ENSG00000143032, ENSG00000104725, ENSG00000104722	62	56	12423	10.7342	1	0.526444	37.9777
GOTERM_MF_FAT	GO:0031406~carboxylic acid binding	4	4.49438	0.031093	ENSG00000147647, ENSG00000007933, ENSG00000145451, ENSG00000167780	59	141	11931	5.73675	0.995345	0.591374	31.9788
GOTERM_MF_FAT	GO:0003700~transcription factor activity	10	11.236	0.0323831	ENSG00000007372, ENSG00000152977, ENSG00000143032, ENSG00000121075, ENSG00000198914, ENSG00000138136, ENSG00000118526, ENSG00000159184, ENSG00000185960, ENSG00000126778	59	920	11931	2.19805	0.996288	0.55043	33.0756
GOTERM_MF_FAT	GO:0016597~amino acid binding	3	3.37079	0.0332945	ENSG00000147647, ENSG00000007933, ENSG00000145451	59	59	11931	10.2824	0.996838	0.513031	33.8406
GOTERM_BP_FAT	GO:0009636~response to toxin	3	3.37079	0.0339277	ENSG00000135312, ENSG00000104725, ENSG00000070019	62	59	12423	10.1884	1	0.550272	40.9405
GOTERM_MF_FAT	GO:0008083~growth factor activity	4	4.49438	0.0351537	ENSG00000112761, ENSG00000143768, ENSG00000128802, ENSG00000174697	59	148	11931	5.46541	0.99772	0.491336	35.3763
GOTERM_BP_FAT	GO:0060052~neurofilament cytoskeleton organization	2	2.24719	0.0386242	ENSG00000104725, ENSG00000104722	62	8	12423	50.0927	1	0.587333	45.1725
GOTERM_BP_FAT	GO:0007631~feeding behavior	3	3.37079	0.0404831	ENSG00000135312, ENSG00000174697, ENSG00000147246	62	65	12423	9.24789	1	0.594272	46.7679
GOTERM_BP_FAT	GO:0048754~branching morphogenesis of a tube	3	3.37079	0.0404831	ENSG00000118526, ENSG00000159184, ENSG00000126778	62	65	12423	9.24789	1	0.594272	46.7679
GOTERM_MF_FAT	GO:0030528~transcription regulator activity	13	14.6067	0.0415105	ENSG00000112214, ENSG00000007372, ENSG00000152977, ENSG00000143032, ENSG00000146618, ENSG00000121075, ENSG00000198914, ENSG00000138136, ENSG00000118526, ENSG00000159184, ENSG00000185960, ENSG00000126778, ENSG00000170162	59	1439	11931	1.82687	0.999259	0.513609	40.3831
GOTERM_CC_FAT	GO:0060053~neurofilament cytoskeleton	2	2.24719	0.0446294	ENSG00000104725, ENSG00000104722	60	9	11664	43.2	0.994989	0.530733	40.6003
GOTERM_BP_FAT	GO:0010975~regulation of neuron projection development	3	3.37079	0.0450975	ENSG00000143032, ENSG00000104725, ENSG00000104722	62	69	12423	8.71178	1	0.624434	50.5426
GOTERM_MF_FAT	GO:0005230~extracellular ligand-gated ion channel activity	3	3.37079	0.0466081	ENSG00000145451, ENSG00000108405, ENSG00000166736	59	71	11931	8.54452	0.999701	0.521755	44.1381
GOTERM_BP_FAT	GO:0045109~intermediate filament organization	2	2.24719	0.0480486	ENSG00000104725, ENSG00000104722	62	10	12423	40.0742	1	0.638237	52.8239
GOTERM_BP_FAT	GO:0001763~morphogenesis of a branching structure	3	3.37079	0.0498967	ENSG00000118526, ENSG00000159184, ENSG00000126778	62	73	12423	8.23442	1	0.642664	54.2021
GOTERM_MF_FAT	GO:0005200~structural constituent of cytoskeleton	3	3.37079	0.0501965	ENSG00000104725, ENSG00000104722, ENSG00000172867	59	74	11931	8.19812	0.999842	0.517891	46.6498
GOTERM_MF_FAT	GO:0005125~cytokine activity	4	4.49438	0.0510442	ENSG00000143768, ENSG00000125726, ENSG00000128802, ENSG00000171951	59	172	11931	4.7028	0.999865	0.49598	47.2279
GOTERM_BP_FAT	GO:0010769~regulation of cell morphogenesis involved in differentiation	3	3.37079	0.0536121	ENSG00000143032, ENSG00000104725, ENSG00000104722	62	76	12423	7.90938	1	0.660218	56.8597
GOTERM_MF_FAT	GO:0022836~gated channel activity	5	5.61798	0.0560121	ENSG00000145451, ENSG00000108405, ENSG00000183775, ENSG00000166736, ENSG00000183783	59	297	11931	3.40438	0.999944	0.503384	50.5012
GOTERM_BP_FAT	GO:0040012~regulation of locomotion	4	4.49438	0.0648702	ENSG00000007372, ENSG00000128802, ENSG00000171951, ENSG00000147246	62	188	12423	4.26321	1	0.722251	64.0592
GOTERM_BP_FAT	GO:0001501~skeletal system development	5	5.61798	0.0649677	ENSG00000121075, ENSG00000167941, ENSG00000105664, ENSG00000185960, ENSG00000126778	62	309	12423	3.24225	1	0.713991	64.1163
GOTERM_BP_FAT	GO:0031667~response to nutrient levels	4	4.49438	0.0656939	ENSG00000174697, ENSG00000135116, ENSG00000167780, ENSG00000113739	62	189	12423	4.24066	1	0.709475	64.5392
GOTERM_BP_FAT	GO:0001558~regulation of cell growth	4	4.49438	0.0673559	ENSG00000112761, ENSG00000143032, ENSG00000169495, ENSG00000128802	62	191	12423	4.19625	1	0.710312	65.4895
GOTERM_BP_FAT	GO:0031344~regulation of cell projection organization	3	3.37079	0.0680259	ENSG00000143032, ENSG00000104725, ENSG00000104722	62	87	12423	6.90934	1	0.705734	65.8658
GOTERM_MF_FAT	GO:0005179~hormone activity	3	3.37079	0.0750319	ENSG00000118271, ENSG00000174697, ENSG00000113739	59	93	11931	6.52324	0.999998	0.586854	61.3853
GOTERM_BP_FAT	GO:0001822~kidney development	3	3.37079	0.0792196	ENSG00000198914, ENSG00000118526, ENSG00000126778	62	95	12423	6.3275	1	0.753708	71.6127
GOTERM_BP_FAT	GO:0042310~vasoconstriction	2	2.24719	0.080324	ENSG00000108405, ENSG00000159251	62	17	12423	23.5731	1	0.751102	72.1278
GOTERM_CC_FAT	GO:0000267~cell fraction	10	11.236	0.0810583	ENSG00000147647, ENSG00000112761, ENSG00000187714, ENSG00000007933, ENSG00000125726, ENSG00000108405, ENSG00000104435, ENSG00000159251, ENSG00000167780, ENSG00000115155	60	1053	11664	1.84615	0.999945	0.706455	61.8795
GOTERM_BP_FAT	GO:0007517~muscle organ development	4	4.49438	0.0813334	ENSG00000159251, ENSG00000138136, ENSG00000126778, ENSG00000170162	62	207	12423	3.8719	1	0.748162	72.5909
GOTERM_BP_FAT	GO:0008088~axon cargo transport	2	2.24719	0.0848461	ENSG00000104725, ENSG00000104722	62	18	12423	22.2634	1	0.756154	74.1471
GOTERM_BP_FAT	GO:0009991~response to extracellular stimulus	4	4.49438	0.0850113	ENSG00000174697, ENSG00000135116, ENSG00000167780, ENSG00000113739	62	211	12423	3.7985	1	0.749735	74.2182
GOTERM_BP_FAT	GO:0043066~negative regulation of apoptosis	5	5.61798	0.0869004	ENSG00000104725, ENSG00000171951, ENSG00000198914, ENSG00000105664, ENSG00000135116	62	342	12423	2.9294	1	0.750703	75.0185
GOTERM_BP_FAT	GO:0051385~response to mineralocorticoid stimulus	2	2.24719	0.0893462	ENSG00000135312, ENSG00000104725	62	19	12423	21.0917	1	0.753909	76.0201
GOTERM_BP_FAT	GO:0010557~positive regulation of macromolecule biosynthetic process	7	7.86517	0.089845	ENSG00000007372, ENSG00000143032, ENSG00000128802, ENSG00000198914, ENSG00000118526, ENSG00000126778, ENSG00000170162	62	634	12423	2.2123	1	0.74921	76.2198
GOTERM_BP_FAT	GO:0043069~negative regulation of programmed cell death	5	5.61798	0.0905059	ENSG00000104725, ENSG00000171951, ENSG00000198914, ENSG00000105664, ENSG00000135116	62	347	12423	2.88719	1	0.74526	76.4818
GOTERM_BP_FAT	GO:0060548~negative regulation of cell death	5	5.61798	0.0912356	ENSG00000104725, ENSG00000171951, ENSG00000198914, ENSG00000105664, ENSG00000135116	62	348	12423	2.87889	1	0.741677	76.7681
GOTERM_BP_FAT	GO:0045104~intermediate filament cytoskeleton organization	2	2.24719	0.0938246	ENSG00000104725, ENSG00000104722	62	20	12423	20.0371	1	0.745528	77.7577
GOTERM_CC_FAT	GO:0001533~cornified envelope	2	2.24719	0.0965239	ENSG00000196805, ENSG00000159516	60	20	11664	19.44	0.999992	0.729719	68.5905
