# Supplementary material for: Local Adaptation of Sun-Exposure-Dependent Gene Expression Regulation in Human Skin
Source: PLoS Genet. 2016 Oct 19;12(10):e1006382. doi: 10.1371/journal.pgen.1006382 (PMC5070784; doi:10.1371/journal.pgen.1006382)
Supplement: S3 Table — The higher expressed exposure-type is indicated when significant (Benjamini-Hochberg FDR<0.05). The exposure-type with the stronger effect according to the effect-size test is indicated, and the analysis from where the se-eQTL was obtained is also indicated. (XLS) [file pgen.1006382.s018.xls]

## Sheet: se_results.txt
Chromosome	Position (hg19)	Gene	Winter Empirical Pvalue HGDP	Winter Bayes Factor HGDP	Winter Empirical Pvalue Lazaridis	Winter Bayes Factor Lazaridis	Summer Empirical Pvalue HGPD	Summer BF HGDP	Summer Empirical Pvalue Lazaridis	Summer BF Lazaridis	Higher Expressed	Stronger Effect	Test
2	233788862	ENSG00000066248.10	0.305	0.439	0.0328	13.3	0.643	0.209	0.499	0.205	SE	NSE	diff cis
3	98536571	ENSG00000064225.8	0.736	0.211	0.118	2.02	0.0782	1.63	0.0011	25.8	Not Significant	NSE	diff cis
16	3677348	ENSG00000167984.12	0.684	0.219	0.804	0.226	0.049	2.72	0.49	0.207	Not Significant	SE	diff cis
17	46618581	ENSG00000173917.9	0.0171	16.7	0.96	0.196	0.236	0.483	0.934	0.146	Not Significant	NSE	diff cis
18	43472146	ENSG00000152223.8	0.447	0.303	0.45	0.356	0.266	0.424	0.393	0.234	SE	NSE	diff cis
19	44301608	ENSG00000159871.10	0.209	0.69	0.83	0.222	0.0306	4.88	0.286	0.285	Not Significant	SE	diff cis
20	48579002	ENSG00000158480.6	0.699	0.217	0.835	0.222	0.479	0.254	0.724	0.176	Not Significant	SE	diff cis
12	86450582	ENSG00000198774.3	0.00611	77.4	0.0398	10.1	0.956	0.164	0.864	0.159	NSE	NSE	cis-reQTL
5	33673505	ENSG00000164175.10	0.448	0.303	0.719	0.239	0.739	0.196	0.117	0.565	SE	NSE	cis-reQTL
16	28593347	ENSG00000198156.6	0.0354	6.14	0.0124	58.4	0.618	0.214	0.812	0.167	SE	SE	cis-reQTL
